# Supplementary material for: Deconvolution of Complex 1D NMR Spectra Using Objective Model Selection
Source: PLoS One. 2015 Aug 4;10(8):e0134474. doi: 10.1371/journal.pone.0134474 (PMC4524620; doi:10.1371/journal.pone.0134474)
Supplement: S1 Data — This is the simulated spectrum data displayed in S4 Fig panel c. This simulated spectrum consists of five Lorentzian peaks with relative areas (percent of total area), centers (ppm) and widths (ppm) of (19.24, 3.961253, 0.6362), (21.0776, -5.064015, 0.4249), (18.31387, -5.503231, 0.8113), (18.63312, 3.048056, 0.6403) and (22.73541, 1.778537, 0.7756). All phases are equal to zero. (TEXT) [file pone.0134474.s001.text]

# Simulated Data
# Data set = Simulated data displayed in S4 Fig. panel c
# Spectral Region:
# LEFT = 83.44204 ppm. RIGHT = -83.44204 ppm.
#
# SIZE = 10001 ( = number of points)
#
# In the following ordering is from the 'left' to the 'right' limits!
# Lines beginning with '#' must be considered as comment lines.
#
-83.44204	3.513548
-83.42535	3.274343
-83.40866	3.169729
-83.39197	3.030956
-83.37528	2.830497
-83.35859	2.92643
-83.34191	2.90355
-83.32522	3.010037
-83.30853	2.93785
-83.29184	2.994895
-83.27515	2.99004
-83.25846	2.746536
-83.24178	2.890159
-83.22509	3.117836
-83.2084	2.958732
-83.19171	3.229045
-83.17502	2.906847
-83.15833	2.96874
-83.14164	2.87463
-83.12496	2.991802
-83.10827	3.045596
-83.09158	2.701111
-83.07489	3.019265
-83.0582	3.178274
-83.04151	2.888551
-83.02483	2.862953
-83.00814	3.103083
-82.99145	2.640129
-82.97476	2.818774
-82.95807	2.626098
-82.94138	3.24286
-82.9247	2.779424
-82.90801	2.59016
-82.89132	2.801478
-82.87463	3.118823
-82.85794	2.675013
-82.84125	2.640001
-82.82456	2.72284
-82.80788	3.085697
-82.79119	2.965161
-82.7745	2.934566
-82.75781	3.154698
-82.74112	2.41211
-82.72443	2.986066
-82.70775	2.89028
-82.69106	3.160874
-82.67437	3.215646
-82.65768	2.528573
-82.64099	3.037421
-82.6243	2.831448
-82.60762	3.02893
-82.59093	3.182127
-82.57424	2.603468
-82.55755	2.921491
-82.54086	2.970713
-82.52417	2.777586
-82.50749	2.982202
-82.4908	3.179659
-82.47411	3.041029
-82.45742	2.506192
-82.44073	2.825215
-82.42404	3.074606
-82.40735	2.865888
-82.39067	2.806395
-82.37398	2.900678
-82.35729	2.653754
-82.3406	2.658861
-82.32391	3.12295
-82.30722	3.367218
-82.29054	2.911377
-82.27385	2.757502
-82.25716	3.070335
-82.24047	2.908234
-82.22378	3.193548
-82.20709	2.958156
-82.19041	2.766847
-82.17372	2.878918
-82.15703	3.099511
-82.14034	2.608539
-82.12365	3.635553
-82.10696	2.843627
-82.09027	2.985541
-82.07359	2.846991
-82.0569	3.104696
-82.04021	3.100349
-82.02352	3.009644
-82.00683	3.054182
-81.99014	2.494277
-81.97346	3.153375
-81.95677	3.002521
-81.94008	2.88583
-81.92339	2.680491
-81.9067	3.222161
-81.89001	2.690404
-81.87333	3.051257
-81.85664	2.911635
-81.83995	2.820391
-81.82326	3.185239
-81.80657	2.880167
-81.78988	2.956961
-81.7732	3.531222
-81.75651	3.040271
-81.73982	3.007979
-81.72313	2.522782
-81.70644	2.801991
-81.68975	2.908593
-81.67306	2.982741
-81.65638	2.81484
-81.63969	2.767262
-81.623	2.876741
-81.60631	2.612569
-81.58962	2.663536
-81.57293	2.949617
-81.55625	2.835753
-81.53956	2.839906
-81.52287	2.887039
-81.50618	2.880466
-81.48949	2.604659
-81.4728	3.184867
-81.45612	2.855943
-81.43943	2.432676
-81.42274	2.685987
-81.40605	2.841617
-81.38936	3.024763
-81.37267	3.091404
-81.35599	2.826094
-81.3393	3.004247
-81.32261	3.07714
-81.30592	2.777275
-81.28923	3.059947
-81.27254	2.836051
-81.25585	2.618312
-81.23917	3.138429
-81.22248	2.836053
-81.20579	2.928368
-81.1891	2.800799
-81.17241	2.754421
-81.15572	3.114581
-81.13904	2.997258
-81.12235	2.934974
-81.10566	2.936485
-81.08897	3.147007
-81.07228	2.990563
-81.05559	3.046056
-81.03891	2.877526
-81.02222	2.933162
-81.00553	2.840428
-80.98884	2.841658
-80.97215	2.825648
-80.95546	2.87355
-80.93877	3.410482
-80.92209	3.119404
-80.9054	3.081805
-80.88871	2.982183
-80.87202	2.95746
-80.85533	3.218228
-80.83864	2.633346
-80.82196	3.038467
-80.80527	3.10567
-80.78858	3.164376
-80.77189	2.81399
-80.7552	2.815912
-80.73851	2.857618
-80.72183	3.170172
-80.70514	3.237688
-80.68845	3.112894
-80.67176	2.996219
-80.65507	2.792628
-80.63838	2.882695
-80.6217	2.708652
-80.60501	2.920473
-80.58832	2.823142
-80.57163	3.009701
-80.55494	2.991331
-80.53825	2.733079
-80.52156	2.966829
-80.50488	3.031991
-80.48819	3.050314
-80.4715	3.060076
-80.45481	3.172745
-80.43812	2.936212
-80.42143	2.77123
-80.40475	3.124921
-80.38806	2.773431
-80.37137	2.701486
-80.35468	2.852776
-80.33799	3.720193
-80.3213	2.678914
-80.30462	2.982276
-80.28793	3.190654
-80.27124	2.844682
-80.25455	2.911771
-80.23786	2.875376
-80.22117	2.898077
-80.20448	3.099997
-80.1878	3.185199
-80.17111	2.603145
-80.15442	3.189721
-80.13773	3.131354
-80.12104	3.04885
-80.10435	2.765722
-80.08767	3.066418
-80.07098	2.893071
-80.05429	2.59434
-80.0376	2.803574
-80.02091	2.874738
-80.00422	2.647781
-79.98754	2.973088
-79.97085	3.270572
-79.95416	2.605997
-79.93747	2.829354
-79.92078	3.363253
-79.90409	2.977375
-79.88741	3.043465
-79.87072	3.172943
-79.85403	2.920499
-79.83734	2.720209
-79.82065	2.818575
-79.80396	3.017553
-79.78727	3.253476
-79.77059	2.738129
-79.7539	3.023983
-79.73721	3.301231
-79.72052	3.047818
-79.70383	2.649374
-79.68714	2.462632
-79.67046	2.81984
-79.65377	2.911533
-79.63708	2.867016
-79.62039	3.10826
-79.6037	2.683411
-79.58701	2.681963
-79.57033	2.659367
-79.55364	3.063089
-79.53695	3.216364
-79.52026	3.011478
-79.50357	3.332712
-79.48688	2.561176
-79.4702	3.007913
-79.45351	2.950979
-79.43682	2.665416
-79.42013	2.924122
-79.40344	2.927849
-79.38675	2.887414
-79.37006	2.502762
-79.35338	2.999733
-79.33669	2.684947
-79.32	3.054493
-79.30331	3.512894
-79.28662	2.823244
-79.26993	2.674073
-79.25325	2.887226
-79.23656	2.965666
-79.21987	3.227251
-79.20318	3.19428
-79.18649	2.945255
-79.1698	2.978487
-79.15312	3.181174
-79.13643	2.723116
-79.11974	2.348569
-79.10305	2.947798
-79.08636	2.839458
-79.06967	2.93995
-79.05298	3.230584
-79.0363	2.231038
-79.01961	2.596674
-79.00292	3.12719
-78.98623	2.998346
-78.96954	2.893619
-78.95285	2.739583
-78.93617	3.553683
-78.91948	2.781742
-78.90279	3.151647
-78.8861	2.995782
-78.86941	2.657982
-78.85272	2.984332
-78.83604	2.928792
-78.81935	3.049251
-78.80266	3.029569
-78.78597	2.683496
-78.76928	2.477655
-78.75259	2.708745
-78.73591	2.885268
-78.71922	2.814486
-78.70253	2.689587
-78.68584	3.206472
-78.66915	2.659601
-78.65246	2.974949
-78.63577	2.772322
-78.61909	3.229251
-78.6024	2.661437
-78.58571	3.270828
-78.56902	3.073694
-78.55233	2.934191
-78.53564	2.982001
-78.51896	2.636023
-78.50227	2.81074
-78.48558	2.966866
-78.46889	2.622228
-78.4522	2.722096
-78.43551	2.644089
-78.41883	2.585328
-78.40214	2.726514
-78.38545	3.029225
-78.36876	2.912811
-78.35207	3.183106
-78.33538	2.913123
-78.31869	2.710437
-78.30201	2.848064
-78.28532	2.972632
-78.26863	2.869245
-78.25194	2.873854
-78.23525	3.528052
-78.21856	3.094993
-78.20188	2.788876
-78.18519	2.952352
-78.1685	3.143387
-78.15181	3.148161
-78.13512	3.100329
-78.11843	3.137995
-78.10175	2.912185
-78.08506	2.66383
-78.06837	2.621454
-78.05168	2.73609
-78.03499	3.06902
-78.0183	2.980704
-78.00162	2.722713
-77.98493	2.684638
-77.96824	3.039888
-77.95155	3.100008
-77.93486	3.090121
-77.91817	2.829794
-77.90148	3.06529
-77.8848	3.143663
-77.86811	2.795311
-77.85142	3.347305
-77.83473	2.877702
-77.81804	3.015506
-77.80135	2.925488
-77.78467	3.333497
-77.76798	2.928112
-77.75129	2.815366
-77.7346	3.120779
-77.71791	2.19846
-77.70122	3.521896
-77.68454	2.77173
-77.66785	2.43215
-77.65116	2.831771
-77.63447	3.075553
-77.61778	2.725966
-77.60109	2.765148
-77.58441	2.852674
-77.56772	3.101093
-77.55103	2.916881
-77.53434	2.60051
-77.51765	2.779554
-77.50096	2.971295
-77.48427	2.672156
-77.46759	3.257155
-77.4509	3.377439
-77.43421	3.040992
-77.41752	2.931762
-77.40083	3.385285
-77.38414	3.111333
-77.36746	3.267874
-77.35077	2.867591
-77.33408	2.997369
-77.31739	3.014981
-77.3007	2.771123
-77.28401	2.684511
-77.26733	3.201583
-77.25064	2.671276
-77.23395	2.781762
-77.21726	2.565198
-77.20057	2.898276
-77.18388	2.912526
-77.16719	2.404319
-77.15051	2.981121
-77.13382	2.739662
-77.11713	2.961918
-77.10044	2.866425
-77.08375	2.899564
-77.06706	3.240022
-77.05038	2.981982
-77.03369	2.94879
-77.017	2.794503
-77.00031	3.085369
-76.98362	2.893555
-76.96693	2.82071
-76.95025	3.123694
-76.93356	2.8245
-76.91687	3.060491
-76.90018	2.882161
-76.88349	2.822531
-76.8668	2.39322
-76.85012	2.974342
-76.83343	3.164294
-76.81674	3.056864
-76.80005	2.978251
-76.78336	2.937641
-76.76667	2.650085
-76.74998	3.523514
-76.7333	3.368007
-76.71661	3.018452
-76.69992	3.043865
-76.68323	3.079525
-76.66654	3.032643
-76.64985	2.486436
-76.63317	2.908815
-76.61648	3.23438
-76.59979	2.820341
-76.5831	2.876343
-76.56641	2.762176
-76.54972	2.581765
-76.53304	2.708826
-76.51635	3.104573
-76.49966	2.8942
-76.48297	2.941848
-76.46628	2.971426
-76.44959	2.84564
-76.4329	2.924996
-76.41622	3.013433
-76.39953	2.460293
-76.38284	3.161905
-76.36615	3.194506
-76.34946	2.936246
-76.33277	2.948767
-76.31609	2.955588
-76.2994	3.180016
-76.28271	2.998665
-76.26602	2.741614
-76.24933	2.750335
-76.23264	2.629722
-76.21596	2.907814
-76.19927	3.038883
-76.18258	3.059088
-76.16589	2.723765
-76.1492	2.591744
-76.13251	3.12469
-76.11583	2.99903
-76.09914	2.675503
-76.08245	2.948817
-76.06576	2.509093
-76.04907	2.798735
-76.03238	2.845684
-76.01569	2.789695
-75.99901	2.963094
-75.98232	3.184295
-75.96563	3.048447
-75.94894	3.239483
-75.93225	2.941703
-75.91556	2.9435
-75.89888	3.067476
-75.88219	3.112526
-75.8655	2.900294
-75.84881	2.744389
-75.83212	3.133038
-75.81543	2.77675
-75.79875	3.145401
-75.78206	2.998652
-75.76537	2.785541
-75.74868	2.802837
-75.73199	2.796235
-75.7153	3.316512
-75.69862	2.919193
-75.68193	2.801955
-75.66524	3.039932
-75.64855	2.894823
-75.63186	2.952658
-75.61517	2.941936
-75.59848	2.815136
-75.5818	2.980028
-75.56511	2.977539
-75.54842	3.09556
-75.53173	3.333064
-75.51504	2.396369
-75.49835	3.282889
-75.48167	3.066852
-75.46498	3.216467
-75.44829	3.111322
-75.4316	2.739319
-75.41491	3.250063
-75.39822	2.937356
-75.38154	3.606299
-75.36485	2.920145
-75.34816	3.046095
-75.33147	3.102151
-75.31478	2.850927
-75.29809	2.522182
-75.2814	3.035736
-75.26472	2.99123
-75.24803	2.770671
-75.23134	3.026358
-75.21465	3.152665
-75.19796	2.812077
-75.18127	2.498719
-75.16459	3.078137
-75.1479	3.304283
-75.13121	3.077639
-75.11452	2.862741
-75.09783	3.016673
-75.08114	2.922528
-75.06446	2.790633
-75.04777	2.807885
-75.03108	2.630855
-75.01439	2.561176
-74.9977	2.838156
-74.98101	3.086701
-74.96433	3.142704
-74.94764	2.947293
-74.93095	2.962859
-74.91426	3.064402
-74.89757	2.694416
-74.88088	3.263746
-74.86419	2.512972
-74.84751	3.150226
-74.83082	2.480393
-74.81413	2.706618
-74.79744	2.907512
-74.78075	2.750883
-74.76406	3.077651
-74.74738	3.366248
-74.73069	3.073418
-74.714	2.796078
-74.69731	2.959015
-74.68062	3.292349
-74.66393	2.870122
-74.64725	2.73504
-74.63056	3.137104
-74.61387	2.805952
-74.59718	2.994977
-74.58049	2.722507
-74.5638	3.039753
-74.54711	2.837656
-74.53043	3.280047
-74.51374	2.791308
-74.49705	3.237707
-74.48036	3.086432
-74.46367	2.698695
-74.44698	2.996356
-74.4303	2.494224
-74.41361	2.832742
-74.39692	2.571846
-74.38023	2.827685
-74.36354	2.912025
-74.34685	2.815793
-74.33017	2.783229
-74.31348	3.413927
-74.29679	3.157596
-74.2801	3.37328
-74.26341	3.143326
-74.24672	2.983518
-74.23004	2.670804
-74.21335	2.945282
-74.19666	3.097155
-74.17997	3.150071
-74.16328	2.878728
-74.14659	2.99187
-74.1299	3.282772
-74.11322	3.188731
-74.09653	2.844526
-74.07984	2.667244
-74.06315	2.879339
-74.04646	2.682577
-74.02977	3.420624
-74.01309	3.171889
-73.9964	2.924476
-73.97971	2.846428
-73.96302	2.826101
-73.94633	3.294344
-73.92964	2.815126
-73.91296	3.006116
-73.89627	2.90005
-73.87958	2.883808
-73.86289	3.004384
-73.8462	2.58774
-73.82951	2.78157
-73.81283	3.191878
-73.79614	2.649251
-73.77945	3.058766
-73.76276	3.227698
-73.74607	2.92962
-73.72938	2.81322
-73.71269	3.065612
-73.69601	3.377793
-73.67932	2.988021
-73.66263	3.058098
-73.64594	2.937655
-73.62925	2.864431
-73.61256	3.012667
-73.59588	2.995777
-73.57919	2.977238
-73.5625	2.976717
-73.54581	3.337729
-73.52912	2.824446
-73.51243	2.349225
-73.49575	2.648326
-73.47906	2.77751
-73.46237	3.262882
-73.44568	2.895369
-73.42899	2.417962
-73.4123	3.097509
-73.39561	2.808687
-73.37893	3.282305
-73.36224	2.59614
-73.34555	2.734965
-73.32886	2.899815
-73.31217	2.981079
-73.29548	3.15424
-73.2788	2.744793
-73.26211	2.508902
-73.24542	3.081558
-73.22873	2.624697
-73.21204	3.055749
-73.19535	2.974723
-73.17867	3.01403
-73.16198	2.440615
-73.14529	2.899322
-73.1286	2.902814
-73.11191	3.13508
-73.09522	3.041046
-73.07854	3.229313
-73.06185	2.923597
-73.04516	3.021464
-73.02847	2.845388
-73.01178	3.187593
-72.99509	2.747574
-72.9784	2.856922
-72.96172	3.063313
-72.94503	3.135433
-72.92834	2.938517
-72.91165	3.082817
-72.89496	2.86885
-72.87827	3.107599
-72.86159	2.860617
-72.8449	2.782934
-72.82821	2.875818
-72.81152	3.131684
-72.79483	2.859375
-72.77814	3.065929
-72.76146	3.414853
-72.74477	2.944473
-72.72808	2.602882
-72.71139	2.875107
-72.6947	3.007189
-72.67801	2.849304
-72.66132	2.77029
-72.64464	3.164566
-72.62795	2.974273
-72.61126	2.824707
-72.59457	3.116623
-72.57788	3.107358
-72.56119	2.804395
-72.54451	2.690969
-72.52782	2.849448
-72.51113	2.691237
-72.49444	3.022709
-72.47775	2.909674
-72.46106	2.751179
-72.44438	3.022877
-72.42769	2.777322
-72.411	2.970517
-72.39431	2.962433
-72.37762	3.099197
-72.36093	3.047813
-72.34425	3.124788
-72.32756	3.102914
-72.31087	2.825063
-72.29418	2.61441
-72.27749	3.056472
-72.2608	2.880673
-72.24411	3.155942
-72.22743	2.689525
-72.21074	3.108541
-72.19405	3.014107
-72.17736	3.425226
-72.16067	3.078114
-72.14398	2.923763
-72.1273	2.881826
-72.11061	3.102587
-72.09392	2.728604
-72.07723	3.088609
-72.06054	2.896234
-72.04385	3.040951
-72.02717	2.945696
-72.01048	2.751925
-71.99379	2.839558
-71.9771	3.064033
-71.96041	3.556883
-71.94372	3.215636
-71.92703	3.122051
-71.91035	2.645302
-71.89366	3.085286
-71.87697	2.953872
-71.86028	2.706861
-71.84359	3.090475
-71.8269	2.764448
-71.81022	2.859388
-71.79353	3.002408
-71.77684	3.028249
-71.76015	2.931435
-71.74346	3.161529
-71.72677	3.095821
-71.71009	3.094281
-71.6934	2.800245
-71.67671	2.578372
-71.66002	2.731871
-71.64333	2.696345
-71.62664	2.848116
-71.60996	3.010229
-71.59327	3.003886
-71.57658	3.307498
-71.55989	3.044435
-71.5432	3.067826
-71.52651	2.819871
-71.50982	2.829829
-71.49314	3.471918
-71.47645	2.568885
-71.45976	2.911035
-71.44307	2.890346
-71.42638	2.778608
-71.40969	3.338842
-71.39301	2.70255
-71.37632	3.019759
-71.35963	2.781252
-71.34294	2.855414
-71.32625	2.882922
-71.30956	2.701291
-71.29288	3.106903
-71.27619	2.770583
-71.2595	2.74691
-71.24281	2.939301
-71.22612	2.829955
-71.20943	3.006593
-71.19275	2.498103
-71.17606	3.079864
-71.15937	2.851063
-71.14268	2.977634
-71.12599	3.279515
-71.1093	2.8911
-71.09261	3.209033
-71.07593	3.283958
-71.05924	2.886918
-71.04255	3.102921
-71.02586	2.67718
-71.00917	2.850749
-70.99248	2.715139
-70.9758	2.764319
-70.95911	2.976311
-70.94242	3.077515
-70.92573	3.148534
-70.90904	2.968866
-70.89235	3.031272
-70.87567	3.22948
-70.85898	3.076974
-70.84229	3.216697
-70.8256	3.001277
-70.80891	2.938793
-70.79222	3.09435
-70.77553	3.219651
-70.75885	2.586276
-70.74216	3.283592
-70.72547	2.602939
-70.70878	2.981382
-70.69209	2.840523
-70.6754	2.637375
-70.65872	2.832955
-70.64203	3.338738
-70.62534	3.018868
-70.60865	3.130232
-70.59196	2.866252
-70.57527	2.730493
-70.55859	3.192558
-70.5419	3.246723
-70.52521	3.482267
-70.50852	2.601791
-70.49183	2.878677
-70.47514	2.692368
-70.45846	2.895386
-70.44177	2.81672
-70.42508	3.161111
-70.40839	2.977189
-70.3917	3.1141
-70.37501	2.778063
-70.35832	2.83108
-70.34164	2.603403
-70.32495	2.906404
-70.30826	2.923839
-70.29157	3.083095
-70.27488	2.88928
-70.25819	2.613144
-70.24151	2.87933
-70.22482	2.953045
-70.20813	2.867939
-70.19144	2.971782
-70.17475	2.629241
-70.15806	3.13856
-70.14138	2.833389
-70.12469	3.040231
-70.108	2.929048
-70.09131	2.490577
-70.07462	2.88846
-70.05793	2.639521
-70.04124	2.94661
-70.02456	2.621375
-70.00787	2.982089
-69.99118	3.11472
-69.97449	2.842169
-69.9578	3.109185
-69.94111	2.977633
-69.92443	2.925679
-69.90774	3.182916
-69.89105	2.704468
-69.87436	3.034129
-69.85767	2.883905
-69.84098	3.092878
-69.8243	2.700002
-69.80761	3.08314
-69.79092	2.944446
-69.77423	2.907542
-69.75754	3.224355
-69.74085	2.902956
-69.72417	2.748031
-69.70748	2.929509
-69.69079	2.631279
-69.6741	3.224732
-69.65741	2.978946
-69.64072	2.723227
-69.62403	2.97998
-69.60735	2.523596
-69.59066	2.966557
-69.57397	2.843718
-69.55728	3.048322
-69.54059	3.123101
-69.5239	2.682097
-69.50722	3.212501
-69.49053	2.738507
-69.47384	2.706475
-69.45715	3.149533
-69.44046	2.867726
-69.42377	2.510019
-69.40709	2.495935
-69.3904	2.694237
-69.37371	2.565865
-69.35702	3.25281
-69.34033	2.7953
-69.32364	2.928444
-69.30696	2.888166
-69.29027	2.812612
-69.27358	3.14238
-69.25689	2.64081
-69.2402	3.005077
-69.22351	2.931324
-69.20682	2.901439
-69.19014	2.955374
-69.17345	2.862279
-69.15676	2.916337
-69.14007	2.789644
-69.12338	3.040623
-69.10669	3.278801
-69.09001	2.855884
-69.07332	2.917707
-69.05663	2.623605
-69.03994	2.65154
-69.02325	3.158942
-69.00656	2.789672
-68.98988	3.01783
-68.97319	2.829632
-68.9565	2.416405
-68.93981	3.016397
-68.92312	3.10497
-68.90643	2.513078
-68.88974	2.147768
-68.87306	2.93856
-68.85637	3.353893
-68.83968	3.01212
-68.82299	2.524726
-68.8063	2.735252
-68.78961	3.382854
-68.77293	3.261369
-68.75624	2.877351
-68.73955	3.221884
-68.72286	3.066852
-68.70617	2.872332
-68.68948	3.21432
-68.6728	2.834019
-68.65611	3.060325
-68.63942	2.689464
-68.62273	2.766327
-68.60604	3.152245
-68.58935	3.322594
-68.57267	2.873105
-68.55598	2.590689
-68.53929	2.918732
-68.5226	2.721664
-68.50591	2.622787
-68.48922	3.094361
-68.47253	2.738387
-68.45585	2.902886
-68.43916	2.75193
-68.42247	2.793513
-68.40578	2.941148
-68.38909	3.132399
-68.3724	3.045243
-68.35572	2.989898
-68.33903	2.929619
-68.32234	2.961042
-68.30565	3.276541
-68.28896	2.817425
-68.27227	2.687935
-68.25559	3.030093
-68.2389	2.885335
-68.22221	2.909501
-68.20552	2.79835
-68.18883	3.088719
-68.17214	3.159827
-68.15545	3.118429
-68.13877	3.143542
-68.12208	2.858447
-68.10539	2.671369
-68.0887	2.909405
-68.07201	2.993568
-68.05532	3.022284
-68.03864	2.768474
-68.02195	2.995284
-68.00526	2.847619
-67.98857	2.894181
-67.97188	2.638411
-67.95519	2.97602
-67.93851	3.193219
-67.92182	3.241133
-67.90513	2.456045
-67.88844	2.823592
-67.87175	3.134914
-67.85506	3.13534
-67.83838	2.892925
-67.82169	2.998043
-67.805	3.259614
-67.78831	3.337274
-67.77162	2.553602
-67.75493	3.233792
-67.73824	2.776081
-67.72156	3.296163
-67.70487	2.939749
-67.68818	2.731681
-67.67149	3.145682
-67.6548	2.882156
-67.63811	2.864244
-67.62143	2.877032
-67.60474	2.737549
-67.58805	2.925648
-67.57136	3.187427
-67.55467	3.227224
-67.53798	3.100472
-67.5213	2.581157
-67.50461	2.861813
-67.48792	3.265672
-67.47123	3.062676
-67.45454	2.906088
-67.43785	2.814936
-67.42117	3.309176
-67.40448	2.500155
-67.38779	2.977137
-67.3711	2.96077
-67.35441	3.010431
-67.33772	2.363282
-67.32103	3.269571
-67.30435	2.942026
-67.28766	3.077419
-67.27097	2.833226
-67.25428	2.83073
-67.23759	2.702469
-67.2209	2.526152
-67.20422	2.999043
-67.18753	3.274462
-67.17084	2.648048
-67.15415	3.016677
-67.13746	3.100607
-67.12077	2.910453
-67.10409	3.003108
-67.0874	2.946015
-67.07071	3.190885
-67.05402	3.150037
-67.03733	3.109037
-67.02064	3.215417
-67.00395	2.877088
-66.98727	3.075589
-66.97058	3.075925
-66.95389	2.788688
-66.9372	3.114448
-66.92051	3.020882
-66.90382	3.018732
-66.88714	2.815694
-66.87045	2.698927
-66.85376	3.178733
-66.83707	3.046943
-66.82038	3.353122
-66.80369	2.603648
-66.78701	3.145972
-66.77032	3.170863
-66.75363	3.45895
-66.73694	2.853291
-66.72025	3.280011
-66.70356	2.978541
-66.68688	2.967611
-66.67019	3.040844
-66.6535	2.929104
-66.63681	2.726433
-66.62012	3.003236
-66.60343	2.950716
-66.58674	3.328569
-66.57006	2.829379
-66.55337	3.002812
-66.53668	3.195679
-66.51999	2.967875
-66.5033	3.294928
-66.48661	3.118899
-66.46993	3.123425
-66.45324	2.922225
-66.43655	2.951189
-66.41986	2.947989
-66.40317	2.329356
-66.38648	2.883151
-66.3698	3.305741
-66.35311	3.088439
-66.33642	2.793261
-66.31973	2.964568
-66.30304	2.931416
-66.28635	2.876373
-66.26966	2.8184
-66.25298	3.017924
-66.23629	2.513115
-66.2196	2.962384
-66.20291	3.351046
-66.18622	3.032564
-66.16953	2.73526
-66.15285	2.665719
-66.13616	2.630053
-66.11947	3.1688
-66.10278	2.899861
-66.08609	2.75616
-66.0694	2.556673
-66.05272	3.201571
-66.03603	2.986064
-66.01934	2.589981
-66.00265	2.828593
-65.98596	3.006227
-65.96927	2.926586
-65.95259	2.666285
-65.9359	2.902736
-65.91921	2.986138
-65.90252	2.704932
-65.88583	3.048286
-65.86914	2.885176
-65.85245	3.32325
-65.83577	3.090779
-65.81908	2.643932
-65.80239	3.250831
-65.7857	3.025271
-65.76901	2.880996
-65.75232	2.863757
-65.73564	2.84288
-65.71895	3.288141
-65.70226	3.290726
-65.68557	2.80948
-65.66888	3.109474
-65.65219	2.75617
-65.63551	2.941708
-65.61882	2.935514
-65.60213	3.067202
-65.58544	2.693674
-65.56875	2.7348
-65.55206	2.721887
-65.53538	2.961855
-65.51869	3.217359
-65.502	2.730788
-65.48531	2.866665
-65.46862	3.065425
-65.45193	2.870293
-65.43524	2.480813
-65.41856	3.078266
-65.40187	3.047641
-65.38518	2.895643
-65.36849	3.001109
-65.3518	2.97801
-65.33511	2.88206
-65.31843	2.823839
-65.30174	2.781191
-65.28505	2.924513
-65.26836	2.919857
-65.25167	3.280016
-65.23498	3.166153
-65.2183	2.856088
-65.20161	3.064945
-65.18492	3.033934
-65.16823	3.158341
-65.15154	2.847367
-65.13485	2.854874
-65.11816	3.406628
-65.10148	2.806757
-65.08479	3.075528
-65.0681	3.024178
-65.05141	2.824788
-65.03472	3.0435
-65.01803	2.851357
-65.00135	2.740714
-64.98466	2.843183
-64.96797	3.253264
-64.95128	2.809079
-64.93459	2.719602
-64.9179	2.772161
-64.90122	2.966544
-64.88453	2.763309
-64.86784	2.851659
-64.85115	2.719855
-64.83446	2.83459
-64.81777	2.864524
-64.80109	2.976744
-64.7844	2.517025
-64.76771	2.911659
-64.75102	2.994844
-64.73433	2.972856
-64.71764	2.823894
-64.70095	2.965479
-64.68427	2.849529
-64.66758	2.828972
-64.65089	2.979206
-64.6342	3.221963
-64.61751	2.838546
-64.60082	2.835415
-64.58414	2.951416
-64.56745	2.843446
-64.55076	2.748072
-64.53407	2.944955
-64.51738	3.063673
-64.50069	3.049233
-64.48401	3.172339
-64.46732	2.941881
-64.45063	3.059748
-64.43394	2.979778
-64.41725	2.78205
-64.40056	3.231632
-64.38387	3.094419
-64.36719	3.049309
-64.3505	3.126603
-64.33381	3.076454
-64.31712	3.046896
-64.30043	2.541931
-64.28374	2.899796
-64.26706	3.026704
-64.25037	3.152296
-64.23368	2.413779
-64.21699	2.806649
-64.2003	2.934843
-64.18361	2.623561
-64.16693	3.058372
-64.15024	2.475406
-64.13355	2.698355
-64.11686	3.098763
-64.10017	3.100327
-64.08348	2.923312
-64.0668	3.098764
-64.05011	2.971197
-64.03342	2.831643
-64.01673	2.605162
-64.00004	2.891197
-63.98335	2.695204
-63.96666	3.257563
-63.94998	2.796087
-63.93329	2.460673
-63.9166	2.94055
-63.89991	3.092805
-63.88322	3.186853
-63.86653	2.789241
-63.84985	3.024285
-63.83316	2.769637
-63.81647	3.00812
-63.79978	2.836883
-63.78309	2.763321
-63.7664	2.897146
-63.74972	3.26369
-63.73303	3.26193
-63.71634	3.015866
-63.69965	2.978034
-63.68296	2.966949
-63.66627	2.921634
-63.64959	2.82131
-63.6329	2.635541
-63.61621	3.068242
-63.59952	3.17124
-63.58283	2.97648
-63.56614	3.16852
-63.54945	2.41304
-63.53277	2.96725
-63.51608	2.902061
-63.49939	3.338375
-63.4827	3.314728
-63.46601	3.114461
-63.44932	3.031358
-63.43264	3.14971
-63.41595	2.982477
-63.39926	2.943671
-63.38257	2.715335
-63.36588	3.19018
-63.34919	3.103705
-63.33251	3.238166
-63.31582	2.833378
-63.29913	3.104702
-63.28244	2.728629
-63.26575	2.801937
-63.24906	3.234334
-63.23237	2.914387
-63.21569	3.098029
-63.199	2.880965
-63.18231	3.083088
-63.16562	2.347273
-63.14893	2.991838
-63.13224	2.79741
-63.11556	2.954406
-63.09887	3.436557
-63.08218	2.929323
-63.06549	2.911084
-63.0488	2.90796
-63.03211	2.943891
-63.01543	2.833402
-62.99874	2.84684
-62.98205	2.965889
-62.96536	2.817424
-62.94867	3.095742
-62.93198	3.245848
-62.9153	3.415774
-62.89861	3.504827
-62.88192	2.607342
-62.86523	3.497668
-62.84854	2.859758
-62.83185	3.324924
-62.81516	3.105775
-62.79848	3.200223
-62.78179	2.955071
-62.7651	3.179458
-62.74841	2.943519
-62.73172	3.102793
-62.71503	2.825287
-62.69835	2.48838
-62.68166	2.950398
-62.66497	3.509553
-62.64828	2.738981
-62.63159	2.621528
-62.6149	3.031847
-62.59822	2.857556
-62.58153	2.876348
-62.56484	2.78508
-62.54815	2.910473
-62.53146	2.893278
-62.51477	2.885985
-62.49808	2.979436
-62.4814	3.118088
-62.46471	3.09369
-62.44802	2.875394
-62.43133	3.044037
-62.41464	2.834922
-62.39795	3.001625
-62.38127	2.638646
-62.36458	2.798347
-62.34789	2.620341
-62.3312	2.887064
-62.31451	3.24918
-62.29782	3.323664
-62.28114	3.375847
-62.26445	2.990687
-62.24776	3.294583
-62.23107	2.977681
-62.21438	2.917244
-62.19769	3.092192
-62.18101	2.841991
-62.16432	2.43291
-62.14763	2.840194
-62.13094	3.342637
-62.11425	2.302391
-62.09756	3.126968
-62.08087	3.097863
-62.06419	3.208785
-62.0475	2.939322
-62.03081	3.288826
-62.01412	2.965302
-61.99743	2.681356
-61.98074	2.868551
-61.96406	3.006448
-61.94737	2.944701
-61.93068	3.04614
-61.91399	3.158482
-61.8973	3.109445
-61.88061	3.423505
-61.86393	3.142426
-61.84724	2.778293
-61.83055	2.908064
-61.81386	2.824879
-61.79717	2.858861
-61.78048	2.843214
-61.7638	3.04631
-61.74711	3.548102
-61.73042	3.029628
-61.71373	3.323816
-61.69704	2.71528
-61.68035	2.970521
-61.66366	2.829213
-61.64698	2.856585
-61.63029	2.766394
-61.6136	3.021261
-61.59691	2.939133
-61.58022	2.747831
-61.56353	2.799229
-61.54685	2.861951
-61.53016	2.762553
-61.51347	2.686499
-61.49678	3.190434
-61.48009	3.253652
-61.4634	3.070425
-61.44672	3.09771
-61.43003	2.513753
-61.41334	3.216257
-61.39665	3.113088
-61.37996	2.99723
-61.36327	2.718303
-61.34658	2.892141
-61.3299	2.915356
-61.31321	2.933098
-61.29652	2.672657
-61.27983	3.228951
-61.26314	2.772168
-61.24645	2.77198
-61.22977	2.979204
-61.21308	2.913704
-61.19639	3.302839
-61.1797	2.943498
-61.16301	2.94567
-61.14632	2.763511
-61.12964	3.124056
-61.11295	3.387746
-61.09626	3.181261
-61.07957	2.970308
-61.06288	2.702255
-61.04619	3.035903
-61.02951	3.089047
-61.01282	3.048068
-60.99613	3.192393
-60.97944	2.778099
-60.96275	2.809343
-60.94606	3.028003
-60.92937	3.140632
-60.91269	2.87075
-60.896	3.102391
-60.87931	3.041533
-60.86262	2.679124
-60.84593	2.995592
-60.82924	2.854328
-60.81256	2.665042
-60.79587	3.303942
-60.77918	2.856012
-60.76249	2.988535
-60.7458	3.000631
-60.72911	2.886671
-60.71243	3.232551
-60.69574	3.00802
-60.67905	2.940971
-60.66236	2.593669
-60.64567	2.456362
-60.62898	3.057423
-60.61229	2.902629
-60.59561	3.135357
-60.57892	2.817845
-60.56223	3.254578
-60.54554	2.541082
-60.52885	2.478118
-60.51216	3.124775
-60.49548	3.082403
-60.47879	2.963612
-60.4621	2.67825
-60.44541	3.413778
-60.42872	2.976689
-60.41203	2.48321
-60.39535	3.139444
-60.37866	3.331591
-60.36197	2.705468
-60.34528	3.125168
-60.32859	3.234262
-60.3119	3.116028
-60.29522	2.422927
-60.27853	3.023748
-60.26184	3.002769
-60.24515	3.103838
-60.22846	2.697786
-60.21177	3.106985
-60.19508	3.406454
-60.1784	2.914203
-60.16171	3.003394
-60.14502	3.519549
-60.12833	2.949007
-60.11164	2.845407
-60.09495	2.861815
-60.07827	3.062552
-60.06158	2.896679
-60.04489	2.705738
-60.0282	2.691368
-60.01151	3.166395
-59.99482	3.027852
-59.97814	3.02884
-59.96145	3.134992
-59.94476	3.368041
-59.92807	2.738439
-59.91138	2.881858
-59.89469	2.852068
-59.878	3.007431
-59.86132	2.851834
-59.84463	3.169008
-59.82794	3.139473
-59.81125	3.153102
-59.79456	2.986281
-59.77787	2.7106
-59.76119	2.776429
-59.7445	2.947855
-59.72781	3.1832
-59.71112	2.681431
-59.69443	2.845672
-59.67774	3.004289
-59.66106	2.958003
-59.64437	2.795719
-59.62768	3.091982
-59.61099	2.972036
-59.5943	2.814745
-59.57761	3.08668
-59.56093	2.791349
-59.54424	2.561131
-59.52755	2.916346
-59.51086	2.858916
-59.49417	2.761551
-59.47748	2.773085
-59.46079	2.892051
-59.44411	2.893455
-59.42742	2.674673
-59.41073	2.834225
-59.39404	2.875671
-59.37735	2.910017
-59.36066	2.750728
-59.34398	2.550254
-59.32729	2.829133
-59.3106	3.106674
-59.29391	3.111245
-59.27722	2.863036
-59.26053	2.937849
-59.24385	3.519177
-59.22716	2.798146
-59.21047	2.860769
-59.19378	3.134196
-59.17709	2.473988
-59.1604	3.136868
-59.14372	3.000275
-59.12703	3.130158
-59.11034	3.006672
-59.09365	3.181514
-59.07696	3.250967
-59.06027	3.000051
-59.04358	3.217526
-59.0269	3.01053
-59.01021	3.083365
-58.99352	2.850495
-58.97683	2.866304
-58.96014	2.513436
-58.94345	3.227738
-58.92677	3.020155
-58.91008	3.07387
-58.89339	2.847204
-58.8767	2.922718
-58.86001	2.619285
-58.84332	2.873972
-58.82664	2.697016
-58.80995	3.069067
-58.79326	3.261731
-58.77657	3.028678
-58.75988	2.623753
-58.74319	2.590943
-58.7265	3.31781
-58.70982	3.322318
-58.69313	3.007411
-58.67644	2.691814
-58.65975	2.95622
-58.64306	2.689006
-58.62637	2.882048
-58.60969	2.803219
-58.593	2.690991
-58.57631	3.103236
-58.55962	3.125147
-58.54293	2.478057
-58.52624	2.431321
-58.50956	3.037501
-58.49287	2.743857
-58.47618	2.974723
-58.45949	2.827278
-58.4428	3.012834
-58.42611	2.647214
-58.40943	2.773119
-58.39274	2.953392
-58.37605	2.89406
-58.35936	2.809038
-58.34267	2.658687
-58.32598	2.93776
-58.30929	2.873006
-58.29261	3.120235
-58.27592	2.571983
-58.25923	2.773077
-58.24254	3.432581
-58.22585	2.722235
-58.20916	2.821137
-58.19248	3.341375
-58.17579	2.932665
-58.1591	2.73502
-58.14241	2.974445
-58.12572	2.723695
-58.10903	3.221796
-58.09235	2.937257
-58.07566	3.091644
-58.05897	3.028736
-58.04228	2.900536
-58.02559	2.689535
-58.0089	3.195554
-57.99221	3.333573
-57.97553	3.015344
-57.95884	2.26174
-57.94215	2.608637
-57.92546	2.821104
-57.90877	2.931992
-57.89208	3.058512
-57.8754	2.84846
-57.85871	2.824986
-57.84202	3.038886
-57.82533	3.154457
-57.80864	2.85755
-57.79195	2.7133
-57.77527	2.958322
-57.75858	3.078802
-57.74189	3.203684
-57.7252	2.800145
-57.70851	3.077469
-57.69182	2.847944
-57.67514	2.947015
-57.65845	2.80995
-57.64176	2.804063
-57.62507	2.843543
-57.60838	2.734251
-57.59169	3.204848
-57.575	3.12617
-57.55832	3.48418
-57.54163	2.682185
-57.52494	3.063878
-57.50825	2.878769
-57.49156	2.883729
-57.47487	2.70478
-57.45819	2.960848
-57.4415	3.204009
-57.42481	2.772543
-57.40812	3.156785
-57.39143	3.104125
-57.37474	2.700937
-57.35806	2.868627
-57.34137	2.87426
-57.32468	3.287232
-57.30799	2.902383
-57.2913	3.074553
-57.27461	2.750047
-57.25793	2.991938
-57.24124	3.098367
-57.22455	2.93921
-57.20786	2.659397
-57.19117	3.248228
-57.17448	3.23638
-57.15779	2.76495
-57.14111	3.049809
-57.12442	2.751875
-57.10773	2.810617
-57.09104	2.704426
-57.07435	3.264867
-57.05766	2.916522
-57.04098	3.408972
-57.02429	3.133343
-57.0076	3.021056
-56.99091	2.757914
-56.97422	3.294304
-56.95753	2.849813
-56.94085	3.312292
-56.92416	2.835916
-56.90747	2.793442
-56.89078	2.954637
-56.87409	2.95759
-56.8574	2.619877
-56.84071	3.137981
-56.82403	3.029004
-56.80734	2.848593
-56.79065	2.918797
-56.77396	2.941795
-56.75727	3.052992
-56.74058	2.916394
-56.7239	3.354229
-56.70721	3.169031
-56.69052	2.981611
-56.67383	2.860423
-56.65714	3.35825
-56.64045	2.755498
-56.62377	3.278227
-56.60708	3.093656
-56.59039	2.722466
-56.5737	2.721075
-56.55701	3.137957
-56.54032	2.916759
-56.52364	2.98773
-56.50695	2.846574
-56.49026	2.932203
-56.47357	3.679502
-56.45688	3.53263
-56.44019	2.595546
-56.4235	2.880397
-56.40682	3.103733
-56.39013	3.372843
-56.37344	3.103036
-56.35675	2.854319
-56.34006	2.966962
-56.32337	3.076327
-56.30669	3.010586
-56.29	3.267644
-56.27331	3.25745
-56.25662	3.167351
-56.23993	3.024487
-56.22324	2.95508
-56.20656	2.518465
-56.18987	3.102583
-56.17318	2.959841
-56.15649	2.733491
-56.1398	2.695493
-56.12311	3.270036
-56.10642	3.049295
-56.08974	2.75855
-56.07305	3.060832
-56.05636	2.689953
-56.03967	2.766413
-56.02298	3.469636
-56.00629	3.102385
-55.98961	3.071976
-55.97292	3.101749
-55.95623	3.054119
-55.93954	2.719148
-55.92285	2.816491
-55.90616	3.011542
-55.88948	2.622469
-55.87279	2.470698
-55.8561	3.005543
-55.83941	2.785803
-55.82272	3.247224
-55.80603	2.865611
-55.78935	3.409437
-55.77266	2.950591
-55.75597	3.218194
-55.73928	2.600614
-55.72259	3.222088
-55.7059	3.081305
-55.68921	2.804424
-55.67253	3.090241
-55.65584	2.887644
-55.63915	3.302673
-55.62246	2.74164
-55.60577	2.879686
-55.58908	2.934226
-55.5724	3.078886
-55.55571	2.820131
-55.53902	2.64522
-55.52233	2.997028
-55.50564	2.962257
-55.48895	3.214864
-55.47227	2.70833
-55.45558	3.05047
-55.43889	2.942559
-55.4222	2.804086
-55.40551	3.1333
-55.38882	2.77424
-55.37214	3.289125
-55.35545	3.314606
-55.33876	2.937659
-55.32207	3.213218
-55.30538	2.99876
-55.28869	3.040578
-55.272	3.212821
-55.25532	2.954801
-55.23863	3.029985
-55.22194	2.944889
-55.20525	2.630811
-55.18856	3.132701
-55.17187	2.904999
-55.15519	3.021664
-55.1385	3.354706
-55.12181	3.181228
-55.10512	2.965738
-55.08843	2.64919
-55.07174	3.122307
-55.05506	2.985072
-55.03837	2.901793
-55.02168	2.693064
-55.00499	2.68002
-54.9883	2.931749
-54.97161	2.761703
-54.95492	3.377146
-54.93824	2.869365
-54.92155	2.797528
-54.90486	2.741375
-54.88817	2.886318
-54.87148	2.943215
-54.85479	2.804936
-54.83811	3.183665
-54.82142	3.054593
-54.80473	2.891597
-54.78804	2.821634
-54.77135	2.715365
-54.75466	2.587078
-54.73798	2.697908
-54.72129	3.047555
-54.7046	2.741595
-54.68791	2.682822
-54.67122	2.92925
-54.65453	3.281639
-54.63785	3.456507
-54.62116	2.969696
-54.60447	3.198663
-54.58778	3.050877
-54.57109	2.981791
-54.5544	2.840288
-54.53771	3.095025
-54.52103	3.131857
-54.50434	2.622219
-54.48765	2.639623
-54.47096	2.692817
-54.45427	2.858631
-54.43758	2.695034
-54.4209	2.70124
-54.40421	3.014998
-54.38752	2.691412
-54.37083	2.821727
-54.35414	3.106742
-54.33745	2.737158
-54.32077	3.126643
-54.30408	2.698295
-54.28739	2.519717
-54.2707	3.341236
-54.25401	3.034309
-54.23732	3.536949
-54.22063	2.710678
-54.20395	3.09821
-54.18726	3.079892
-54.17057	2.720122
-54.15388	3.0241
-54.13719	3.125567
-54.1205	2.784081
-54.10382	2.971354
-54.08713	3.05951
-54.07044	2.955164
-54.05375	2.734655
-54.03706	2.991052
-54.02037	2.862338
-54.00369	2.591119
-53.987	2.97736
-53.97031	2.799484
-53.95362	3.048879
-53.93693	2.865232
-53.92024	2.888894
-53.90356	3.432008
-53.88687	2.725657
-53.87018	2.957114
-53.85349	3.310349
-53.8368	2.583101
-53.82011	3.13502
-53.80342	3.099807
-53.78674	2.757329
-53.77005	3.010494
-53.75336	2.895893
-53.73667	3.061253
-53.71998	2.871762
-53.70329	3.299693
-53.68661	3.2902
-53.66992	2.532501
-53.65323	3.122815
-53.63654	3.098451
-53.61985	3.396941
-53.60316	2.764999
-53.58648	2.768028
-53.56979	3.05509
-53.5531	2.816568
-53.53641	2.878217
-53.51972	2.788674
-53.50303	3.073095
-53.48635	2.627949
-53.46966	2.7424
-53.45297	3.182645
-53.43628	2.750686
-53.41959	2.794926
-53.4029	2.821637
-53.38621	3.22426
-53.36953	3.089312
-53.35284	2.928891
-53.33615	2.914451
-53.31946	3.432543
-53.30277	3.282287
-53.28608	3.119509
-53.2694	3.611651
-53.25271	3.21794
-53.23602	2.68823
-53.21933	2.748517
-53.20264	3.008138
-53.18595	2.736333
-53.16927	2.987186
-53.15258	2.72866
-53.13589	3.085687
-53.1192	2.868933
-53.10251	2.888055
-53.08582	2.40495
-53.06913	3.122658
-53.05245	2.973507
-53.03576	2.677671
-53.01907	2.846797
-53.00238	2.899475
-52.98569	3.102018
-52.969	2.73537
-52.95232	3.644717
-52.93563	2.494183
-52.91894	3.230269
-52.90225	3.184384
-52.88556	2.941738
-52.86887	3.278018
-52.85219	2.962133
-52.8355	3.011313
-52.81881	3.092368
-52.80212	2.606819
-52.78543	2.975763
-52.76874	3.167488
-52.75206	2.86514
-52.73537	2.948092
-52.71868	3.044607
-52.70199	2.621849
-52.6853	2.787016
-52.66861	3.357789
-52.65192	3.241344
-52.63524	2.550703
-52.61855	2.943192
-52.60186	3.328097
-52.58517	2.634596
-52.56848	3.199083
-52.55179	2.805349
-52.53511	2.988094
-52.51842	2.999033
-52.50173	3.054237
-52.48504	3.040032
-52.46835	3.109192
-52.45166	3.340207
-52.43498	2.943907
-52.41829	3.331224
-52.4016	3.104783
-52.38491	3.110933
-52.36822	2.794116
-52.35153	3.077809
-52.33484	2.692112
-52.31816	3.218673
-52.30147	3.315999
-52.28478	2.98022
-52.26809	2.997866
-52.2514	3.134053
-52.23471	3.105647
-52.21803	2.984127
-52.20134	3.07938
-52.18465	2.44743
-52.16796	2.711265
-52.15127	2.725374
-52.13458	3.104592
-52.1179	3.082479
-52.10121	2.9351
-52.08452	2.881013
-52.06783	2.976937
-52.05114	2.794083
-52.03445	2.919139
-52.01777	3.09693
-52.00108	2.985066
-51.98439	3.1142
-51.9677	2.840856
-51.95101	2.987844
-51.93432	2.791412
-51.91763	2.728941
-51.90095	3.043019
-51.88426	3.444689
-51.86757	2.791244
-51.85088	2.703295
-51.83419	3.103058
-51.8175	2.992596
-51.80082	3.533484
-51.78413	2.864813
-51.76744	3.160225
-51.75075	2.778924
-51.73406	2.44589
-51.71737	2.719452
-51.70069	3.233254
-51.684	3.291391
-51.66731	2.435523
-51.65062	3.010907
-51.63393	2.971163
-51.61724	2.465157
-51.60056	2.812666
-51.58387	3.569998
-51.56718	2.805975
-51.55049	3.198909
-51.5338	2.93802
-51.51711	2.921885
-51.50042	2.860196
-51.48374	2.864458
-51.46705	2.950761
-51.45036	2.95793
-51.43367	3.099856
-51.41698	2.907438
-51.40029	3.429593
-51.38361	3.41495
-51.36692	2.928211
-51.35023	2.68641
-51.33354	3.194412
-51.31685	2.751841
-51.30016	3.17956
-51.28348	2.613139
-51.26679	3.005675
-51.2501	2.859244
-51.23341	3.167416
-51.21672	2.719384
-51.20003	2.94397
-51.18334	2.753631
-51.16666	2.749886
-51.14997	2.852605
-51.13328	3.258063
-51.11659	2.937949
-51.0999	3.151548
-51.08321	3.252909
-51.06653	3.2071
-51.04984	3.285411
-51.03315	2.970208
-51.01646	2.75159
-50.99977	3.205521
-50.98308	2.834186
-50.9664	2.838449
-50.94971	2.995688
-50.93302	3.075491
-50.91633	2.897846
-50.89964	2.758519
-50.88295	2.881668
-50.86627	3.564982
-50.84958	2.730004
-50.83289	3.125164
-50.8162	2.91599
-50.79951	2.509645
-50.78282	2.738294
-50.76613	2.565261
-50.74945	2.779077
-50.73276	3.272984
-50.71607	3.070281
-50.69938	3.321448
-50.68269	2.797396
-50.666	2.872824
-50.64932	2.70232
-50.63263	2.720496
-50.61594	3.206107
-50.59925	3.019964
-50.58256	3.052558
-50.56587	3.033869
-50.54919	2.923173
-50.5325	3.100858
-50.51581	2.891865
-50.49912	2.825354
-50.48243	2.719818
-50.46574	3.010652
-50.44905	3.074191
-50.43237	3.158119
-50.41568	3.345757
-50.39899	2.741364
-50.3823	2.90396
-50.36561	2.711307
-50.34892	2.849328
-50.33224	2.803766
-50.31555	3.099481
-50.29886	2.790254
-50.28217	2.9408
-50.26548	3.046083
-50.24879	2.607945
-50.23211	3.004227
-50.21542	3.107085
-50.19873	2.800936
-50.18204	2.678944
-50.16535	3.081523
-50.14866	3.002947
-50.13198	2.914174
-50.11529	2.951759
-50.0986	3.246115
-50.08191	2.990225
-50.06522	3.1447
-50.04853	3.033468
-50.03184	2.897099
-50.01516	3.125589
-49.99847	2.817952
-49.98178	2.792566
-49.96509	2.746763
-49.9484	2.769966
-49.93171	3.274347
-49.91503	2.957986
-49.89834	2.987178
-49.88165	3.096597
-49.86496	3.055923
-49.84827	2.946676
-49.83158	2.80734
-49.8149	2.491292
-49.79821	2.860338
-49.78152	2.829743
-49.76483	2.890809
-49.74814	2.77072
-49.73145	2.727102
-49.71477	3.152766
-49.69808	3.072496
-49.68139	2.964568
-49.6647	3.095107
-49.64801	2.821509
-49.63132	3.000625
-49.61463	2.808905
-49.59795	2.76797
-49.58126	2.762696
-49.56457	2.650119
-49.54788	2.543776
-49.53119	3.143774
-49.5145	3.286663
-49.49782	2.969595
-49.48113	3.16677
-49.46444	2.720132
-49.44775	3.386966
-49.43106	2.899071
-49.41437	2.886364
-49.39769	2.956336
-49.381	3.205281
-49.36431	2.990512
-49.34762	2.899399
-49.33093	2.968331
-49.31424	3.111543
-49.29755	3.078337
-49.28087	3.216866
-49.26418	3.121282
-49.24749	2.880989
-49.2308	2.84597
-49.21411	3.228622
-49.19742	3.067773
-49.18074	2.886327
-49.16405	2.850259
-49.14736	3.198272
-49.13067	2.796115
-49.11398	2.947695
-49.09729	2.764607
-49.08061	2.657897
-49.06392	2.940865
-49.04723	3.045593
-49.03054	3.109664
-49.01385	2.825761
-48.99716	2.957522
-48.98048	3.394136
-48.96379	2.939536
-48.9471	2.890901
-48.93041	3.19245
-48.91372	2.872212
-48.89703	2.836507
-48.88034	2.80139
-48.86366	3.004321
-48.84697	2.974498
-48.83028	2.862719
-48.81359	3.006544
-48.7969	2.987108
-48.78021	2.646235
-48.76353	3.228186
-48.74684	2.730679
-48.73015	2.983377
-48.71346	2.802688
-48.69677	2.99262
-48.68008	3.12702
-48.6634	2.98525
-48.64671	3.000565
-48.63002	2.71151
-48.61333	2.997829
-48.59664	2.977197
-48.57995	2.87623
-48.56326	2.997136
-48.54658	3.032304
-48.52989	3.202386
-48.5132	3.093587
-48.49651	3.121041
-48.47982	3.272918
-48.46313	2.978075
-48.44645	2.759958
-48.42976	3.024277
-48.41307	2.958757
-48.39638	3.152927
-48.37969	3.122339
-48.363	3.085219
-48.34632	2.989915
-48.32963	2.785894
-48.31294	3.191699
-48.29625	2.851697
-48.27956	3.054661
-48.26287	3.022876
-48.24619	2.945048
-48.2295	3.184928
-48.21281	3.287996
-48.19612	2.800554
-48.17943	2.795933
-48.16274	2.887
-48.14605	2.569704
-48.12937	2.653611
-48.11268	3.247847
-48.09599	2.949494
-48.0793	2.883559
-48.06261	2.629726
-48.04592	3.536095
-48.02924	2.784526
-48.01255	2.892006
-47.99586	3.207487
-47.97917	3.204942
-47.96248	3.180109
-47.94579	2.674826
-47.92911	2.773034
-47.91242	3.003943
-47.89573	2.833124
-47.87904	2.937306
-47.86235	2.720922
-47.84566	3.255085
-47.82898	2.819417
-47.81229	3.1254
-47.7956	2.939606
-47.77891	2.734503
-47.76222	3.200934
-47.74553	3.144336
-47.72884	3.138052
-47.71216	2.683465
-47.69547	3.460261
-47.67878	2.983224
-47.66209	3.208938
-47.6454	3.127861
-47.62871	3.245107
-47.61203	2.748165
-47.59534	3.289877
-47.57865	3.082015
-47.56196	3.420006
-47.54527	2.885798
-47.52858	2.94717
-47.5119	2.694127
-47.49521	3.124242
-47.47852	2.967753
-47.46183	3.096298
-47.44514	3.103867
-47.42845	2.906667
-47.41176	3.220495
-47.39508	3.130537
-47.37839	2.822431
-47.3617	2.703797
-47.34501	2.922574
-47.32832	3.185846
-47.31163	2.799578
-47.29495	2.667684
-47.27826	3.070352
-47.26157	2.460876
-47.24488	2.967304
-47.22819	3.103781
-47.2115	2.567399
-47.19482	3.075212
-47.17813	2.681241
-47.16144	2.869617
-47.14475	2.996815
-47.12806	3.261858
-47.11137	3.097592
-47.09469	2.838667
-47.078	3.046351
-47.06131	3.131542
-47.04462	3.161293
-47.02793	2.850317
-47.01124	2.833475
-46.99455	3.023847
-46.97787	3.061736
-46.96118	3.381691
-46.94449	2.917932
-46.9278	3.282293
-46.91111	3.051307
-46.89442	2.761142
-46.87774	2.779911
-46.86105	3.105491
-46.84436	2.692054
-46.82767	3.026976
-46.81098	3.009232
-46.79429	3.192644
-46.77761	2.892027
-46.76092	2.746957
-46.74423	3.072042
-46.72754	2.4718
-46.71085	2.936881
-46.69416	2.986878
-46.67747	2.989056
-46.66079	2.884751
-46.6441	2.729791
-46.62741	3.006376
-46.61072	2.580175
-46.59403	3.175677
-46.57734	2.358985
-46.56066	3.198809
-46.54397	2.803077
-46.52728	3.460249
-46.51059	2.88892
-46.4939	2.883761
-46.47721	3.0813
-46.46053	3.071719
-46.44384	2.632036
-46.42715	2.839748
-46.41046	2.649799
-46.39377	2.550423
-46.37708	3.324793
-46.3604	3.223882
-46.34371	3.47695
-46.32702	2.86356
-46.31033	3.276609
-46.29364	3.486343
-46.27695	2.825126
-46.26026	3.034219
-46.24358	2.892446
-46.22689	2.974053
-46.2102	2.877205
-46.19351	3.155344
-46.17682	2.765177
-46.16013	2.603932
-46.14345	2.79169
-46.12676	3.168425
-46.11007	3.309357
-46.09338	3.016934
-46.07669	2.994905
-46.06	2.959836
-46.04332	2.841595
-46.02663	2.849051
-46.00994	2.891107
-45.99325	3.14824
-45.97656	3.004332
-45.95987	2.94858
-45.94318	3.01212
-45.9265	3.034571
-45.90981	2.999545
-45.89312	2.747837
-45.87643	3.314985
-45.85974	3.227627
-45.84305	2.870895
-45.82637	3.127789
-45.80968	2.822701
-45.79299	3.000777
-45.7763	3.003848
-45.75961	3.025632
-45.74292	3.084823
-45.72624	2.936357
-45.70955	2.940345
-45.69286	3.344339
-45.67617	2.905026
-45.65948	3.310677
-45.64279	3.13911
-45.62611	3.322356
-45.60942	2.843802
-45.59273	3.060985
-45.57604	2.969407
-45.55935	2.94814
-45.54266	2.823556
-45.52597	3.467471
-45.50929	3.171111
-45.4926	2.731138
-45.47591	2.603081
-45.45922	3.035323
-45.44253	3.162514
-45.42584	3.144726
-45.40916	3.350745
-45.39247	3.090959
-45.37578	2.870523
-45.35909	2.882648
-45.3424	3.053435
-45.32571	2.618215
-45.30903	3.37069
-45.29234	2.89602
-45.27565	3.131346
-45.25896	2.63935
-45.24227	2.567168
-45.22558	2.793633
-45.2089	2.922398
-45.19221	2.840314
-45.17552	2.885414
-45.15883	2.904343
-45.14214	2.854944
-45.12545	3.208478
-45.10876	2.806706
-45.09208	2.692892
-45.07539	2.832573
-45.0587	2.613981
-45.04201	2.751716
-45.02532	2.978838
-45.00863	2.87539
-44.99195	3.115264
-44.97526	2.906268
-44.95857	3.014994
-44.94188	2.760616
-44.92519	2.86593
-44.9085	3.151104
-44.89182	2.643978
-44.87513	3.262612
-44.85844	2.887388
-44.84175	2.808696
-44.82506	2.867706
-44.80837	2.922631
-44.79168	2.722617
-44.775	3.193805
-44.75831	3.00947
-44.74162	3.293537
-44.72493	2.83969
-44.70824	2.767291
-44.69155	2.939983
-44.67487	2.947723
-44.65818	3.124748
-44.64149	3.153009
-44.6248	3.647531
-44.60811	3.0546
-44.59142	3.025214
-44.57474	3.1442
-44.55805	3.316087
-44.54136	2.891339
-44.52467	3.165437
-44.50798	2.803821
-44.49129	2.597616
-44.47461	3.33666
-44.45792	2.895846
-44.44123	3.321724
-44.42454	2.786262
-44.40785	3.174909
-44.39116	2.954807
-44.37447	2.954356
-44.35779	2.925578
-44.3411	3.38666
-44.32441	2.783192
-44.30772	3.040257
-44.29103	3.097523
-44.27434	3.082604
-44.25766	2.969889
-44.24097	3.344616
-44.22428	3.413268
-44.20759	2.867562
-44.1909	3.293688
-44.17421	3.080691
-44.15753	2.962614
-44.14084	3.333447
-44.12415	3.10894
-44.10746	3.356009
-44.09077	2.932228
-44.07408	3.755412
-44.05739	2.502135
-44.04071	3.007363
-44.02402	2.521667
-44.00733	2.67403
-43.99064	3.186306
-43.97395	2.704489
-43.95726	2.866448
-43.94058	3.093268
-43.92389	3.102224
-43.9072	2.686232
-43.89051	3.197097
-43.87382	3.161359
-43.85713	2.890076
-43.84045	3.426504
-43.82376	3.226549
-43.80707	2.791024
-43.79038	2.699967
-43.77369	2.64406
-43.757	3.258477
-43.74032	2.849963
-43.72363	2.850354
-43.70694	3.17429
-43.69025	3.044681
-43.67356	3.007894
-43.65687	2.558821
-43.64018	2.849253
-43.6235	2.910677
-43.60681	3.162606
-43.59012	3.093209
-43.57343	2.930727
-43.55674	3.122141
-43.54005	3.182289
-43.52337	3.121935
-43.50668	3.307713
-43.48999	3.213597
-43.4733	2.886985
-43.45661	2.766094
-43.43992	3.046477
-43.42324	3.403062
-43.40655	2.922285
-43.38986	2.806445
-43.37317	2.955937
-43.35648	3.237488
-43.33979	2.685298
-43.32311	2.646999
-43.30642	2.951432
-43.28973	3.176787
-43.27304	2.7781
-43.25635	2.914497
-43.23966	2.914139
-43.22297	2.831245
-43.20629	2.985842
-43.1896	3.051817
-43.17291	2.566806
-43.15622	3.139653
-43.13953	2.811234
-43.12284	2.888072
-43.10616	2.96113
-43.08947	2.875825
-43.07278	3.226998
-43.05609	2.990668
-43.0394	2.696805
-43.02271	3.144533
-43.00603	2.865775
-42.98934	3.362552
-42.97265	3.251397
-42.95596	2.640496
-42.93927	2.652436
-42.92258	2.797278
-42.90589	3.048229
-42.88921	3.140399
-42.87252	2.796156
-42.85583	2.963489
-42.83914	3.206325
-42.82245	3.023995
-42.80576	2.984493
-42.78908	3.115014
-42.77239	2.850621
-42.7557	3.121712
-42.73901	2.714658
-42.72232	3.158491
-42.70563	2.975057
-42.68895	3.272626
-42.67226	3.144442
-42.65557	2.572544
-42.63888	2.662136
-42.62219	3.291385
-42.6055	3.031001
-42.58882	3.397641
-42.57213	2.953224
-42.55544	2.581337
-42.53875	2.701632
-42.52206	2.885618
-42.50537	2.849282
-42.48868	3.011586
-42.472	3.195376
-42.45531	3.40495
-42.43862	3.082071
-42.42193	3.418897
-42.40524	2.979486
-42.38855	3.16725
-42.37187	2.906001
-42.35518	3.124185
-42.33849	3.009442
-42.3218	2.887851
-42.30511	3.168255
-42.28842	2.64343
-42.27174	2.659977
-42.25505	3.098369
-42.23836	2.939723
-42.22167	2.935235
-42.20498	3.127842
-42.18829	2.584462
-42.1716	2.879353
-42.15492	3.178367
-42.13823	3.025945
-42.12154	2.780069
-42.10485	3.465443
-42.08816	2.932851
-42.07147	2.964315
-42.05479	2.898878
-42.0381	3.01743
-42.02141	3.068074
-42.00472	2.611381
-41.98803	2.836274
-41.97134	3.037126
-41.95466	3.080792
-41.93797	2.86696
-41.92128	2.947927
-41.90459	2.738066
-41.8879	2.810173
-41.87121	3.070282
-41.85453	3.373874
-41.83784	3.305447
-41.82115	2.843337
-41.80446	3.206336
-41.78777	3.181106
-41.77108	3.328079
-41.75439	2.986
-41.73771	2.744423
-41.72102	2.766283
-41.70433	3.208664
-41.68764	3.137241
-41.67095	3.033564
-41.65426	2.83962
-41.63758	3.195515
-41.62089	2.90668
-41.6042	2.607138
-41.58751	3.241891
-41.57082	3.177164
-41.55413	2.819483
-41.53745	2.447791
-41.52076	2.98128
-41.50407	3.393728
-41.48738	2.900977
-41.47069	3.333867
-41.454	3.39864
-41.43732	2.944365
-41.42063	2.654299
-41.40394	2.978631
-41.38725	2.933233
-41.37056	3.070518
-41.35387	2.877892
-41.33718	2.763566
-41.3205	2.735215
-41.30381	3.201441
-41.28712	3.112129
-41.27043	2.672593
-41.25374	3.236393
-41.23705	2.935015
-41.22037	3.15398
-41.20368	3.032318
-41.18699	2.818965
-41.1703	3.026082
-41.15361	2.941718
-41.13692	2.544181
-41.12024	3.009124
-41.10355	2.965021
-41.08686	2.904852
-41.07017	2.969796
-41.05348	2.608641
-41.03679	2.978217
-41.0201	2.90368
-41.00342	3.033576
-40.98673	2.78135
-40.97004	3.343822
-40.95335	3.135351
-40.93666	3.20899
-40.91997	3.046983
-40.90329	2.764173
-40.8866	3.086962
-40.86991	3.019799
-40.85322	2.879121
-40.83653	3.077953
-40.81984	3.126855
-40.80316	3.456066
-40.78647	2.930021
-40.76978	3.26933
-40.75309	2.9514
-40.7364	2.803435
-40.71971	2.972501
-40.70303	3.033147
-40.68634	2.616709
-40.66965	3.123114
-40.65296	2.877494
-40.63627	3.020385
-40.61958	2.989298
-40.60289	3.382097
-40.58621	2.925186
-40.56952	2.855194
-40.55283	3.081288
-40.53614	3.275837
-40.51945	3.477481
-40.50276	2.785887
-40.48608	2.860016
-40.46939	3.088368
-40.4527	2.649891
-40.43601	3.088741
-40.41932	3.106575
-40.40263	3.375933
-40.38595	3.124249
-40.36926	3.363943
-40.35257	3.113626
-40.33588	2.962211
-40.31919	2.916913
-40.3025	3.032408
-40.28581	3.04427
-40.26913	3.556106
-40.25244	3.254316
-40.23575	2.968596
-40.21906	2.750049
-40.20237	3.101518
-40.18568	2.456144
-40.169	2.928862
-40.15231	3.065383
-40.13562	2.923704
-40.11893	3.021763
-40.10224	3.193717
-40.08555	3.021763
-40.06887	2.732688
-40.05218	2.806216
-40.03549	3.129701
-40.0188	3.230352
-40.00211	2.804402
-39.98542	2.997503
-39.96874	3.068028
-39.95205	3.032015
-39.93536	3.34031
-39.91867	2.934825
-39.90198	3.061766
-39.88529	3.185007
-39.8686	3.174271
-39.85192	2.830931
-39.83523	3.019285
-39.81854	2.706278
-39.80185	2.668902
-39.78516	3.135024
-39.76847	2.801129
-39.75179	3.004883
-39.7351	3.430298
-39.71841	2.746743
-39.70172	2.844608
-39.68503	2.918018
-39.66834	2.938659
-39.65166	2.791418
-39.63497	3.162671
-39.61828	2.940912
-39.60159	3.329716
-39.5849	3.013025
-39.56821	3.416264
-39.55153	2.96771
-39.53484	3.000786
-39.51815	3.329017
-39.50146	2.996454
-39.48477	2.992516
-39.46808	3.31109
-39.45139	2.722057
-39.43471	3.113298
-39.41802	2.94213
-39.40133	3.065816
-39.38464	3.145769
-39.36795	2.77076
-39.35126	3.09721
-39.33458	3.019439
-39.31789	2.933158
-39.3012	3.007923
-39.28451	2.80144
-39.26782	2.906409
-39.25113	2.894201
-39.23445	3.321183
-39.21776	2.735076
-39.20107	3.041572
-39.18438	3.012716
-39.16769	3.182158
-39.151	2.84447
-39.13431	2.853326
-39.11763	3.212293
-39.10094	3.243219
-39.08425	3.374761
-39.06756	2.903592
-39.05087	3.325541
-39.03418	3.024023
-39.0175	2.983418
-39.00081	2.821001
-38.98412	2.987749
-38.96743	2.969062
-38.95074	3.36564
-38.93405	2.824838
-38.91737	3.162188
-38.90068	3.439105
-38.88399	3.125422
-38.8673	2.939096
-38.85061	3.193151
-38.83392	2.808541
-38.81724	3.214146
-38.80055	2.768181
-38.78386	2.890291
-38.76717	2.869923
-38.75048	3.0716
-38.73379	2.900706
-38.7171	3.29323
-38.70042	3.070004
-38.68373	3.146409
-38.66704	2.83581
-38.65035	3.254359
-38.63366	2.667534
-38.61697	2.994795
-38.60029	3.068632
-38.5836	2.89061
-38.56691	2.497123
-38.55022	2.883836
-38.53353	3.125974
-38.51684	2.453055
-38.50016	2.478383
-38.48347	3.197913
-38.46678	3.31467
-38.45009	2.715106
-38.4334	3.084374
-38.41671	3.184088
-38.40002	2.912904
-38.38334	2.961409
-38.36665	3.290567
-38.34996	3.174057
-38.33327	2.903788
-38.31658	3.02377
-38.29989	3.087018
-38.28321	2.683751
-38.26652	3.148528
-38.24983	3.625279
-38.23314	2.741892
-38.21645	3.175036
-38.19976	2.784082
-38.18308	3.124332
-38.16639	2.936623
-38.1497	3.114728
-38.13301	2.748682
-38.11632	2.781148
-38.09963	2.9594
-38.08295	3.28402
-38.06626	3.29042
-38.04957	2.685073
-38.03288	3.142589
-38.01619	3.284115
-37.9995	2.954941
-37.98281	3.074385
-37.96613	3.011663
-37.94944	2.722857
-37.93275	3.154838
-37.91606	2.940817
-37.89937	3.230333
-37.88268	3.159162
-37.866	2.836539
-37.84931	2.640662
-37.83262	2.701801
-37.81593	3.058155
-37.79924	3.305139
-37.78255	3.331889
-37.76587	3.456109
-37.74918	3.236701
-37.73249	2.944891
-37.7158	3.207605
-37.69911	3.005161
-37.68242	3.04718
-37.66574	2.874449
-37.64905	3.165292
-37.63236	2.85989
-37.61567	2.582447
-37.59898	3.129094
-37.58229	2.7007
-37.5656	2.959762
-37.54892	3.342029
-37.53223	3.229533
-37.51554	3.206875
-37.49885	3.309598
-37.48216	3.149662
-37.46547	3.313152
-37.44879	3.058553
-37.4321	2.717349
-37.41541	3.036175
-37.39872	2.9429
-37.38203	2.777484
-37.36534	3.215529
-37.34866	2.598355
-37.33197	3.403762
-37.31528	2.881366
-37.29859	2.956032
-37.2819	3.337172
-37.26521	3.168239
-37.24852	3.014513
-37.23184	2.75559
-37.21515	3.005619
-37.19846	3.111887
-37.18177	3.152938
-37.16508	3.200745
-37.14839	3.282842
-37.13171	3.138226
-37.11502	2.846322
-37.09833	3.10687
-37.08164	3.13603
-37.06495	2.943663
-37.04826	2.652599
-37.03158	2.72032
-37.01489	2.91413
-36.9982	2.920039
-36.98151	3.065342
-36.96482	2.668176
-36.94813	3.183068
-36.93145	2.813299
-36.91476	3.028308
-36.89807	3.068686
-36.88138	3.090908
-36.86469	2.946085
-36.848	3.264154
-36.83131	3.088276
-36.81463	3.14908
-36.79794	2.964657
-36.78125	3.037858
-36.76456	3.158599
-36.74787	2.529227
-36.73118	3.156432
-36.7145	2.846848
-36.69781	2.888197
-36.68112	3.201084
-36.66443	2.934299
-36.64774	2.808137
-36.63105	3.437849
-36.61437	2.859676
-36.59768	3.372564
-36.58099	2.947495
-36.5643	2.774822
-36.54761	3.458405
-36.53092	3.051543
-36.51423	2.73395
-36.49755	2.923194
-36.48086	2.617566
-36.46417	3.214126
-36.44748	3.073254
-36.43079	3.165325
-36.4141	3.141249
-36.39742	3.267149
-36.38073	2.859007
-36.36404	3.106513
-36.34735	2.667341
-36.33066	3.389739
-36.31397	2.581167
-36.29729	3.244444
-36.2806	2.672312
-36.26391	2.958671
-36.24722	2.740464
-36.23053	2.954094
-36.21384	3.371442
-36.19716	2.639776
-36.18047	2.822544
-36.16378	2.648415
-36.14709	2.926185
-36.1304	2.879514
-36.11371	2.979502
-36.09702	2.686611
-36.08034	3.156746
-36.06365	2.907229
-36.04696	3.04662
-36.03027	3.220678
-36.01358	2.897908
-35.99689	3.085653
-35.98021	3.161219
-35.96352	2.932738
-35.94683	2.973761
-35.93014	3.180857
-35.91345	2.663927
-35.89676	3.04154
-35.88008	2.876235
-35.86339	3.262288
-35.8467	3.051993
-35.83001	2.701489
-35.81332	3.340285
-35.79663	3.391088
-35.77995	2.959332
-35.76326	2.927213
-35.74657	2.838204
-35.72988	3.410647
-35.71319	3.560602
-35.6965	2.993707
-35.67981	2.722184
-35.66313	2.715144
-35.64644	2.605661
-35.62975	2.902305
-35.61306	3.334336
-35.59637	2.992677
-35.57968	3.012641
-35.563	3.112975
-35.54631	3.453904
-35.52962	2.649531
-35.51293	3.050697
-35.49624	3.272325
-35.47955	3.341837
-35.46287	3.111622
-35.44618	2.947015
-35.42949	3.251819
-35.4128	3.359687
-35.39611	2.776847
-35.37942	2.824663
-35.36273	3.190187
-35.34605	2.796642
-35.32936	3.071972
-35.31267	2.937473
-35.29598	3.099506
-35.27929	3.138563
-35.2626	2.865412
-35.24592	3.414372
-35.22923	2.767228
-35.21254	2.863143
-35.19585	2.524727
-35.17916	3.016604
-35.16247	2.83872
-35.14579	3.071615
-35.1291	2.852223
-35.11241	3.156905
-35.09572	3.124299
-35.07903	2.802277
-35.06234	2.984397
-35.04566	2.973435
-35.02897	2.836496
-35.01228	2.910404
-34.99559	2.835903
-34.9789	3.004315
-34.96221	2.868402
-34.94552	3.434824
-34.92884	3.111968
-34.91215	2.755703
-34.89546	3.134676
-34.87877	3.012878
-34.86208	2.919624
-34.84539	3.531825
-34.82871	3.235005
-34.81202	3.245451
-34.79533	3.275431
-34.77864	3.368982
-34.76195	3.268929
-34.74526	2.851663
-34.72858	2.986594
-34.71189	2.822147
-34.6952	3.198577
-34.67851	2.969804
-34.66182	2.946003
-34.64513	2.874029
-34.62844	2.782464
-34.61176	2.947216
-34.59507	2.910591
-34.57838	2.67129
-34.56169	3.183383
-34.545	3.154838
-34.52831	2.813372
-34.51163	3.005711
-34.49494	2.829714
-34.47825	2.703925
-34.46156	2.832421
-34.44487	3.01873
-34.42818	3.190103
-34.4115	3.090031
-34.39481	2.926632
-34.37812	2.969702
-34.36143	3.065404
-34.34474	2.857322
-34.32805	2.729792
-34.31137	2.8913
-34.29468	3.104636
-34.27799	3.095254
-34.2613	2.991607
-34.24461	3.190026
-34.22792	3.044208
-34.21123	2.776148
-34.19455	2.80583
-34.17786	3.121478
-34.16117	3.205402
-34.14448	2.957649
-34.12779	3.253038
-34.1111	2.788998
-34.09442	3.369221
-34.07773	2.83597
-34.06104	3.434409
-34.04435	2.719416
-34.02766	2.817562
-34.01097	3.116467
-33.99429	3.168916
-33.9776	3.082388
-33.96091	3.290575
-33.94422	2.996085
-33.92753	3.014787
-33.91084	3.372527
-33.89416	2.95947
-33.87747	3.136022
-33.86078	3.329267
-33.84409	3.205562
-33.8274	3.348138
-33.81071	3.065888
-33.79402	3.239173
-33.77734	3.21523
-33.76065	2.871907
-33.74396	2.71526
-33.72727	3.053623
-33.71058	3.445549
-33.69389	3.126328
-33.67721	3.110962
-33.66052	3.093943
-33.64383	2.500834
-33.62714	2.888059
-33.61045	3.120269
-33.59376	3.107238
-33.57708	3.030657
-33.56039	3.195351
-33.5437	2.906234
-33.52701	3.152317
-33.51032	2.842016
-33.49363	2.850818
-33.47694	2.928707
-33.46026	3.097312
-33.44357	3.419306
-33.42688	3.058678
-33.41019	3.025029
-33.3935	3.174374
-33.37681	3.426769
-33.36013	3.047588
-33.34344	3.314758
-33.32675	3.009551
-33.31006	2.878977
-33.29337	3.163659
-33.27668	2.846965
-33.26	3.239293
-33.24331	2.814494
-33.22662	3.012599
-33.20993	3.310203
-33.19324	3.106972
-33.17655	3.070078
-33.15987	3.153111
-33.14318	3.18646
-33.12649	3.036763
-33.1098	3.337992
-33.09311	2.992611
-33.07642	3.376655
-33.05973	2.865096
-33.04305	3.15738
-33.02636	2.876328
-33.00967	2.9357
-32.99298	3.112433
-32.97629	2.592115
-32.9596	2.573157
-32.94292	2.688483
-32.92623	2.87
-32.90954	2.978598
-32.89285	3.12789
-32.87616	3.094018
-32.85947	3.052167
-32.84279	3.147187
-32.8261	2.954424
-32.80941	3.196772
-32.79272	2.991036
-32.77603	2.988674
-32.75934	2.993089
-32.74265	3.398884
-32.72597	3.312367
-32.70928	2.571267
-32.69259	3.115072
-32.6759	3.169483
-32.65921	3.00826
-32.64252	3.083413
-32.62584	3.033653
-32.60915	3.230067
-32.59246	2.99505
-32.57577	3.21967
-32.55908	3.000549
-32.54239	3.581068
-32.52571	2.995052
-32.50902	3.283919
-32.49233	2.933025
-32.47564	3.048688
-32.45895	3.21179
-32.44226	2.726493
-32.42558	3.192916
-32.40889	3.079628
-32.3922	3.304595
-32.37551	2.831993
-32.35882	3.60529
-32.34213	3.030656
-32.32544	3.226249
-32.30876	2.897674
-32.29207	3.087724
-32.27538	3.450197
-32.25869	3.163212
-32.242	2.839162
-32.22531	3.176335
-32.20863	3.436996
-32.19194	3.309064
-32.17525	3.431965
-32.15856	3.143607
-32.14187	3.106329
-32.12518	2.666559
-32.1085	2.797151
-32.09181	2.845647
-32.07512	2.655892
-32.05843	3.056188
-32.04174	3.119734
-32.02505	3.011335
-32.00836	3.755645
-31.99168	3.053007
-31.97499	3.261495
-31.9583	3.163352
-31.94161	3.172676
-31.92492	3.201486
-31.90823	3.218451
-31.89155	3.257029
-31.87486	2.743562
-31.85817	3.108716
-31.84148	3.089031
-31.82479	3.259675
-31.8081	3.03431
-31.79142	3.169182
-31.77473	3.185259
-31.75804	3.266807
-31.74135	2.973236
-31.72466	3.196645
-31.70797	3.107264
-31.69129	2.937146
-31.6746	3.49557
-31.65791	3.008864
-31.64122	3.050017
-31.62453	3.225515
-31.60784	3.111611
-31.59115	2.992114
-31.57447	3.442732
-31.55778	2.950002
-31.54109	2.943176
-31.5244	3.07837
-31.50771	3.447049
-31.49102	2.943132
-31.47434	3.082954
-31.45765	3.104465
-31.44096	2.737343
-31.42427	2.835439
-31.40758	2.969874
-31.39089	3.37252
-31.37421	3.164466
-31.35752	2.956096
-31.34083	3.00835
-31.32414	2.785511
-31.30745	3.704491
-31.29076	2.903616
-31.27408	3.434905
-31.25739	3.353186
-31.2407	3.120204
-31.22401	3.298543
-31.20732	2.826964
-31.19063	3.180565
-31.17394	2.94412
-31.15726	3.32416
-31.14057	2.917708
-31.12388	3.131724
-31.10719	3.407773
-31.0905	3.309067
-31.07381	2.919762
-31.05713	3.01268
-31.04044	2.946244
-31.02375	3.119413
-31.00706	3.160318
-30.99037	2.523268
-30.97368	2.864592
-30.957	3.074465
-30.94031	3.342993
-30.92362	3.250802
-30.90693	3.275874
-30.89024	2.719496
-30.87355	2.894975
-30.85686	2.885058
-30.84018	3.08026
-30.82349	2.97423
-30.8068	2.947017
-30.79011	3.203776
-30.77342	2.997396
-30.75673	3.440432
-30.74005	3.223672
-30.72336	2.844559
-30.70667	3.407209
-30.68998	3.044366
-30.67329	3.341453
-30.6566	3.260632
-30.63992	3.572485
-30.62323	3.184796
-30.60654	2.671661
-30.58985	2.997306
-30.57316	3.001156
-30.55647	2.564692
-30.53979	3.302042
-30.5231	2.746037
-30.50641	3.255731
-30.48972	3.045222
-30.47303	3.008589
-30.45634	3.100085
-30.43965	2.980768
-30.42297	3.134466
-30.40628	3.028438
-30.38959	3.017489
-30.3729	3.111749
-30.35621	3.417521
-30.33952	3.081319
-30.32284	3.211094
-30.30615	3.112718
-30.28946	3.31715
-30.27277	3.192414
-30.25608	3.358402
-30.23939	2.806464
-30.22271	3.212103
-30.20602	3.160491
-30.18933	2.999879
-30.17264	3.363754
-30.15595	2.848372
-30.13926	3.077583
-30.12257	2.979245
-30.10589	3.250994
-30.0892	3.062283
-30.07251	3.179688
-30.05582	2.881303
-30.03913	3.181736
-30.02244	3.314974
-30.00576	3.405124
-29.98907	3.133824
-29.97238	3.746451
-29.95569	3.122324
-29.939	3.185969
-29.92231	2.965582
-29.90563	3.458408
-29.88894	3.542842
-29.87225	2.887592
-29.85556	3.119341
-29.83887	3.375223
-29.82218	2.923862
-29.8055	3.212505
-29.78881	3.136942
-29.77212	3.161938
-29.75543	3.312125
-29.73874	3.065867
-29.72205	2.984242
-29.70536	3.253365
-29.68868	3.416063
-29.67199	2.919921
-29.6553	3.109116
-29.63861	3.18932
-29.62192	3.32566
-29.60523	3.324447
-29.58855	3.256507
-29.57186	3.441584
-29.55517	3.630968
-29.53848	3.253265
-29.52179	2.987346
-29.5051	3.063636
-29.48842	3.289442
-29.47173	3.293888
-29.45504	2.965143
-29.43835	2.99478
-29.42166	2.855825
-29.40497	3.074005
-29.38829	3.11165
-29.3716	2.978752
-29.35491	3.396006
-29.33822	3.38523
-29.32153	2.9628
-29.30484	3.074911
-29.28815	2.9474
-29.27147	3.436564
-29.25478	2.812393
-29.23809	3.257841
-29.2214	3.150593
-29.20471	3.009636
-29.18802	3.050098
-29.17134	3.030363
-29.15465	3.072924
-29.13796	3.041443
-29.12127	3.26924
-29.10458	3.188552
-29.08789	3.273334
-29.07121	3.147781
-29.05452	3.328362
-29.03783	3.05837
-29.02114	2.984109
-29.00445	2.98115
-28.98776	3.336774
-28.97107	3.481658
-28.95439	2.860236
-28.9377	2.877703
-28.92101	3.24728
-28.90432	2.902761
-28.88763	2.949459
-28.87094	3.414751
-28.85426	3.268808
-28.83757	2.805541
-28.82088	3.126231
-28.80419	3.109202
-28.7875	2.790202
-28.77081	2.914595
-28.75413	3.215036
-28.73744	3.220376
-28.72075	2.964496
-28.70406	3.228017
-28.68737	3.148697
-28.67068	3.044247
-28.654	2.775304
-28.63731	2.89776
-28.62062	2.912626
-28.60393	2.979439
-28.58724	3.516233
-28.57055	3.394634
-28.55386	2.919961
-28.53718	3.108509
-28.52049	2.779503
-28.5038	2.933106
-28.48711	2.689999
-28.47042	2.763241
-28.45373	3.142375
-28.43705	2.967588
-28.42036	3.396265
-28.40367	2.664366
-28.38698	3.441053
-28.37029	3.473918
-28.3536	3.34775
-28.33692	3.328048
-28.32023	3.051527
-28.30354	3.265426
-28.28685	3.145644
-28.27016	2.549686
-28.25347	2.92965
-28.23678	3.147695
-28.2201	3.435186
-28.20341	3.048034
-28.18672	3.515405
-28.17003	3.229841
-28.15334	3.104733
-28.13665	2.91105
-28.11997	3.013896
-28.10328	2.673534
-28.08659	3.200144
-28.0699	3.27953
-28.05321	3.084216
-28.03652	2.895936
-28.01984	3.001404
-28.00315	3.008773
-27.98646	3.018937
-27.96977	2.939842
-27.95308	2.898046
-27.93639	3.176509
-27.91971	3.49857
-27.90302	3.459025
-27.88633	3.105742
-27.86964	3.257152
-27.85295	3.355923
-27.83626	3.539797
-27.81957	3.015055
-27.80289	2.958297
-27.7862	3.167149
-27.76951	3.30707
-27.75282	3.241183
-27.73613	3.671743
-27.71944	2.850785
-27.70276	3.34632
-27.68607	3.550777
-27.66938	3.456204
-27.65269	3.15936
-27.636	2.87831
-27.61931	3.258007
-27.60263	2.910814
-27.58594	2.961515
-27.56925	2.962954
-27.55256	2.914989
-27.53587	3.236018
-27.51918	3.776132
-27.5025	3.27059
-27.48581	3.487556
-27.46912	3.217561
-27.45243	3.310054
-27.43574	3.388474
-27.41905	3.179752
-27.40236	3.174224
-27.38568	3.090529
-27.36899	2.83052
-27.3523	3.337729
-27.33561	3.242895
-27.31892	3.117951
-27.30223	3.149828
-27.28555	3.083153
-27.26886	3.151767
-27.25217	3.157712
-27.23548	3.459541
-27.21879	3.413992
-27.2021	3.340017
-27.18542	3.099327
-27.16873	3.177016
-27.15204	3.417255
-27.13535	3.116266
-27.11866	2.927934
-27.10197	3.160567
-27.08528	3.178361
-27.0686	3.065742
-27.05191	3.508773
-27.03522	3.379373
-27.01853	3.031696
-27.00184	2.780463
-26.98515	3.276926
-26.96847	3.192984
-26.95178	2.945874
-26.93509	3.255081
-26.9184	3.378182
-26.90171	3.139881
-26.88502	2.978567
-26.86834	3.09685
-26.85165	3.138263
-26.83496	2.553984
-26.81827	2.774253
-26.80158	3.254471
-26.78489	3.217264
-26.76821	2.911393
-26.75152	3.356966
-26.73483	3.338601
-26.71814	2.718961
-26.70145	2.980646
-26.68476	3.83927
-26.66807	3.234608
-26.65139	3.324851
-26.6347	3.345059
-26.61801	3.615393
-26.60132	3.261582
-26.58463	2.979304
-26.56794	3.444135
-26.55126	2.992718
-26.53457	2.990287
-26.51788	3.192728
-26.50119	2.961733
-26.4845	3.195074
-26.46781	3.279766
-26.45113	3.138907
-26.43444	3.170727
-26.41775	3.252755
-26.40106	3.162923
-26.38437	3.152078
-26.36768	3.33654
-26.35099	3.475333
-26.33431	3.119505
-26.31762	3.069909
-26.30093	3.042163
-26.28424	3.278058
-26.26755	3.342252
-26.25086	3.216669
-26.23418	2.885336
-26.21749	2.972155
-26.2008	3.025778
-26.18411	3.042989
-26.16742	2.840244
-26.15073	2.895028
-26.13405	3.282193
-26.11736	2.998371
-26.10067	2.928933
-26.08398	3.232766
-26.06729	3.205026
-26.0506	3.317471
-26.03392	3.215784
-26.01723	3.677492
-26.00054	3.497195
-25.98385	3.484029
-25.96716	2.963574
-25.95047	3.026344
-25.93378	3.29383
-25.9171	3.331721
-25.90041	3.276661
-25.88372	3.228746
-25.86703	3.222781
-25.85034	3.154259
-25.83365	3.454716
-25.81697	3.119228
-25.80028	3.27271
-25.78359	3.36936
-25.7669	2.994068
-25.75021	3.028612
-25.73352	3.166989
-25.71684	3.11098
-25.70015	2.843065
-25.68346	2.833122
-25.66677	3.537933
-25.65008	3.075771
-25.63339	3.228888
-25.61671	3.110697
-25.60002	3.249429
-25.58333	3.139182
-25.56664	3.033788
-25.54995	3.157451
-25.53326	3.359502
-25.51657	3.376721
-25.49989	2.955366
-25.4832	2.962828
-25.46651	3.12447
-25.44982	3.274871
-25.43313	2.792679
-25.41644	3.277193
-25.39976	3.562539
-25.38307	2.913977
-25.36638	3.366554
-25.34969	3.582982
-25.333	2.998426
-25.31631	3.063476
-25.29963	3.008124
-25.28294	3.14562
-25.26625	3.461666
-25.24956	3.304931
-25.23287	3.093882
-25.21618	3.395543
-25.19949	3.387153
-25.18281	3.242604
-25.16612	2.885037
-25.14943	3.03477
-25.13274	3.047502
-25.11605	3.482919
-25.09936	3.674406
-25.08268	3.211548
-25.06599	3.394507
-25.0493	3.237215
-25.03261	2.948501
-25.01592	3.342439
-24.99923	3.444185
-24.98255	3.206894
-24.96586	3.327875
-24.94917	3.58657
-24.93248	3.94302
-24.91579	3.017499
-24.8991	2.91962
-24.88242	3.381364
-24.86573	2.754309
-24.84904	3.064998
-24.83235	2.982044
-24.81566	3.136401
-24.79897	3.020415
-24.78228	3.233326
-24.7656	3.431736
-24.74891	3.147741
-24.73222	3.177091
-24.71553	2.969286
-24.69884	3.338076
-24.68215	3.122883
-24.66547	2.905903
-24.64878	3.188728
-24.63209	3.100319
-24.6154	3.158382
-24.59871	3.077494
-24.58202	3.196115
-24.56534	3.324654
-24.54865	3.361211
-24.53196	3.151215
-24.51527	3.034219
-24.49858	3.29676
-24.48189	3.244671
-24.4652	3.076237
-24.44852	3.228089
-24.43183	3.108695
-24.41514	3.451351
-24.39845	3.056072
-24.38176	3.052092
-24.36507	3.497272
-24.34839	3.328764
-24.3317	3.39909
-24.31501	3.029258
-24.29832	3.277995
-24.28163	3.060443
-24.26494	2.970675
-24.24826	3.519149
-24.23157	2.993905
-24.21488	2.888615
-24.19819	3.739389
-24.1815	2.725281
-24.16481	3.361357
-24.14813	3.44474
-24.13144	2.905376
-24.11475	3.191267
-24.09806	2.862808
-24.08137	3.006182
-24.06468	2.866127
-24.04799	3.248507
-24.03131	2.92977
-24.01462	3.620798
-23.99793	3.454762
-23.98124	3.259959
-23.96455	3.055512
-23.94786	3.04963
-23.93118	2.853448
-23.91449	2.92737
-23.8978	3.097921
-23.88111	3.080202
-23.86442	3.379447
-23.84773	3.388121
-23.83105	3.484687
-23.81436	3.193335
-23.79767	3.038897
-23.78098	3.237388
-23.76429	3.302485
-23.7476	3.342065
-23.73092	2.928963
-23.71423	3.097693
-23.69754	3.366616
-23.68085	2.999595
-23.66416	2.690696
-23.64747	3.138654
-23.63078	3.416877
-23.6141	3.482257
-23.59741	3.345601
-23.58072	3.383702
-23.56403	3.376433
-23.54734	3.248584
-23.53065	3.613282
-23.51397	3.70386
-23.49728	3.056744
-23.48059	3.03016
-23.4639	3.351918
-23.44721	3.482171
-23.43052	3.684787
-23.41384	3.700195
-23.39715	3.656069
-23.38046	3.035927
-23.36377	3.150331
-23.34708	3.449462
-23.33039	3.485977
-23.3137	3.382922
-23.29702	3.003795
-23.28033	3.761266
-23.26364	2.959232
-23.24695	3.481666
-23.23026	2.83818
-23.21357	2.642221
-23.19689	3.087942
-23.1802	3.360305
-23.16351	3.147777
-23.14682	3.41911
-23.13013	2.869053
-23.11344	3.258592
-23.09676	3.21655
-23.08007	3.885926
-23.06338	2.85535
-23.04669	3.448451
-23.03	2.934564
-23.01331	3.33553
-22.99663	3.17718
-22.97994	3.050317
-22.96325	3.485103
-22.94656	3.558807
-22.92987	3.498618
-22.91318	3.346781
-22.89649	3.296597
-22.87981	3.426299
-22.86312	2.929562
-22.84643	3.445975
-22.82974	3.338084
-22.81305	3.001733
-22.79636	3.124922
-22.77968	3.511976
-22.76299	3.248889
-22.7463	3.096268
-22.72961	3.032975
-22.71292	3.591178
-22.69623	3.427126
-22.67955	2.955638
-22.66286	3.374115
-22.64617	3.404101
-22.62948	3.30257
-22.61279	3.176239
-22.5961	3.202409
-22.57941	3.538514
-22.56273	3.121739
-22.54604	2.873158
-22.52935	2.926767
-22.51266	2.917261
-22.49597	3.120801
-22.47928	3.097602
-22.4626	3.133719
-22.44591	3.596287
-22.42922	3.102775
-22.41253	3.097946
-22.39584	2.913093
-22.37915	2.744884
-22.36247	3.500028
-22.34578	3.517476
-22.32909	3.251447
-22.3124	3.590547
-22.29571	2.981801
-22.27902	3.562575
-22.26234	3.489348
-22.24565	3.317553
-22.22896	2.672817
-22.21227	3.668985
-22.19558	3.447854
-22.17889	3.294236
-22.1622	3.415804
-22.14552	3.209713
-22.12883	3.486258
-22.11214	3.687172
-22.09545	3.406337
-22.07876	3.347103
-22.06207	3.476194
-22.04539	3.243553
-22.0287	3.649494
-22.01201	3.684638
-21.99532	3.218023
-21.97863	3.25366
-21.96194	3.183127
-21.94526	3.408096
-21.92857	3.517454
-21.91188	3.133975
-21.89519	3.473428
-21.8785	2.769326
-21.86181	3.060669
-21.84513	3.517956
-21.82844	3.723798
-21.81175	3.586258
-21.79506	2.884365
-21.77837	3.45173
-21.76168	3.905725
-21.74499	3.408696
-21.72831	3.290064
-21.71162	3.177496
-21.69493	3.030223
-21.67824	3.089709
-21.66155	3.503315
-21.64486	3.605163
-21.62818	3.504043
-21.61149	3.495259
-21.5948	3.122181
-21.57811	3.199577
-21.56142	3.354389
-21.54473	2.997536
-21.52805	3.605461
-21.51136	3.703245
-21.49467	3.475425
-21.47798	3.561772
-21.46129	3.213006
-21.4446	3.47361
-21.42791	3.786528
-21.41123	3.472348
-21.39454	3.408558
-21.37785	3.173445
-21.36116	3.405038
-21.34447	3.700989
-21.32778	3.238703
-21.3111	3.411212
-21.29441	3.242673
-21.27772	3.716109
-21.26103	3.133095
-21.24434	3.284919
-21.22765	3.256153
-21.21097	3.120596
-21.19428	3.401995
-21.17759	3.093172
-21.1609	3.435059
-21.14421	3.371466
-21.12752	2.979827
-21.11084	3.043466
-21.09415	3.361132
-21.07746	3.175826
-21.06077	2.899964
-21.04408	3.010665
-21.02739	3.524359
-21.0107	3.046716
-20.99402	3.301795
-20.97733	3.454786
-20.96064	3.453029
-20.94395	3.673997
-20.92726	3.169714
-20.91057	3.328328
-20.89389	3.539192
-20.8772	3.400382
-20.86051	3.148073
-20.84382	3.452684
-20.82713	3.533895
-20.81044	3.454659
-20.79376	3.411262
-20.77707	3.56014
-20.76038	3.720313
-20.74369	3.479879
-20.727	3.769921
-20.71031	3.100313
-20.69362	3.25761
-20.67694	3.770538
-20.66025	3.179426
-20.64356	3.349154
-20.62687	3.384862
-20.61018	3.515145
-20.59349	2.946458
-20.57681	3.457665
-20.56012	3.366096
-20.54343	3.276029
-20.52674	3.102762
-20.51005	3.301321
-20.49336	3.78568
-20.47668	3.576803
-20.45999	2.895719
-20.4433	3.643723
-20.42661	3.380209
-20.40992	3.315508
-20.39323	3.58905
-20.37655	3.015757
-20.35986	3.42343
-20.34317	3.369917
-20.32648	3.419009
-20.30979	3.450697
-20.2931	3.436184
-20.27641	3.951308
-20.25973	3.579194
-20.24304	3.502924
-20.22635	3.310706
-20.20966	3.33327
-20.19297	3.442409
-20.17628	3.600704
-20.1596	3.580093
-20.14291	3.501103
-20.12622	3.681969
-20.10953	3.467335
-20.09284	3.081099
-20.07615	3.313621
-20.05947	3.27805
-20.04278	3.444451
-20.02609	3.223529
-20.0094	3.724912
-19.99271	2.899631
-19.97602	3.537705
-19.95933	3.187934
-19.94265	3.418798
-19.92596	3.366212
-19.90927	3.397861
-19.89258	3.395211
-19.87589	3.610796
-19.8592	3.517831
-19.84252	3.592301
-19.82583	3.794681
-19.80914	3.722689
-19.79245	3.257726
-19.77576	3.080642
-19.75907	3.435309
-19.74239	3.624799
-19.7257	3.281302
-19.70901	3.587388
-19.69232	3.58216
-19.67563	3.12144
-19.65894	3.429469
-19.64226	3.564965
-19.62557	3.625424
-19.60888	3.624076
-19.59219	3.389838
-19.5755	3.400246
-19.55881	3.605087
-19.54212	3.775139
-19.52544	3.345737
-19.50875	3.34407
-19.49206	3.458147
-19.47537	3.485866
-19.45868	3.482478
-19.44199	3.518994
-19.42531	3.515272
-19.40862	3.561563
-19.39193	3.761425
-19.37524	3.812267
-19.35855	3.619319
-19.34186	3.466969
-19.32518	3.674302
-19.30849	3.329598
-19.2918	3.509129
-19.27511	2.922252
-19.25842	3.152489
-19.24173	3.816758
-19.22505	3.50958
-19.20836	3.601237
-19.19167	3.614093
-19.17498	3.9145
-19.15829	3.490041
-19.1416	3.794598
-19.12491	3.589409
-19.10823	3.718959
-19.09154	3.233947
-19.07485	3.789974
-19.05816	4.083825
-19.04147	3.322759
-19.02478	3.38916
-19.0081	3.548809
-18.99141	3.272083
-18.97472	3.659676
-18.95803	3.192073
-18.94134	3.540552
-18.92465	3.435621
-18.90797	3.152014
-18.89128	3.114286
-18.87459	3.35213
-18.8579	3.665577
-18.84121	3.637244
-18.82452	3.333612
-18.80783	3.296689
-18.79115	3.379979
-18.77446	3.404292
-18.75777	3.501906
-18.74108	3.677022
-18.72439	3.754522
-18.7077	3.747422
-18.69102	3.650045
-18.67433	3.598815
-18.65764	3.226906
-18.64095	3.38988
-18.62426	3.517104
-18.60757	3.664826
-18.59089	3.777698
-18.5742	3.392169
-18.55751	3.56383
-18.54082	3.44579
-18.52413	4.139198
-18.50744	3.439176
-18.49076	3.491602
-18.47407	3.551939
-18.45738	3.319518
-18.44069	3.483729
-18.424	3.494196
-18.40731	3.755506
-18.39062	3.231347
-18.37394	3.783754
-18.35725	3.80793
-18.34056	3.838097
-18.32387	3.755114
-18.30718	3.878246
-18.29049	3.439594
-18.27381	3.705447
-18.25712	3.65147
-18.24043	3.504347
-18.22374	3.218988
-18.20705	3.689915
-18.19036	3.777866
-18.17368	3.464242
-18.15699	3.574845
-18.1403	3.205528
-18.12361	2.994195
-18.10692	3.295402
-18.09023	3.617392
-18.07354	3.70615
-18.05686	3.707177
-18.04017	3.736996
-18.02348	3.652229
-18.00679	3.894419
-17.9901	3.884112
-17.97341	3.480789
-17.95673	3.373461
-17.94004	3.568879
-17.92335	3.38335
-17.90666	3.513074
-17.88997	3.213257
-17.87328	3.601775
-17.8566	3.263096
-17.83991	3.652826
-17.82322	4.064993
-17.80653	3.474981
-17.78984	3.432305
-17.77315	3.723569
-17.75647	4.150862
-17.73978	3.406699
-17.72309	3.875345
-17.7064	3.791847
-17.68971	3.342874
-17.67302	3.583973
-17.65633	3.718807
-17.63965	3.921904
-17.62296	3.717514
-17.60627	3.718214
-17.58958	3.673742
-17.57289	3.639508
-17.5562	3.754457
-17.53952	3.669101
-17.52283	3.836165
-17.50614	3.89186
-17.48945	3.828965
-17.47276	3.24272
-17.45607	3.901834
-17.43939	3.481365
-17.4227	3.420338
-17.40601	3.515205
-17.38932	3.342477
-17.37263	3.546068
-17.35594	3.943982
-17.33926	3.820648
-17.32257	3.550326
-17.30588	3.499569
-17.28919	3.283364
-17.2725	4.085908
-17.25581	3.897841
-17.23912	3.728842
-17.22244	3.187157
-17.20575	3.370798
-17.18906	3.690377
-17.17237	3.647527
-17.15568	3.425189
-17.13899	3.812638
-17.12231	3.521408
-17.10562	3.990869
-17.08893	3.207136
-17.07224	3.8826
-17.05555	3.579082
-17.03886	3.709391
-17.02218	3.776951
-17.00549	3.462437
-16.9888	3.447147
-16.97211	3.809268
-16.95542	3.535636
-16.93873	3.368487
-16.92204	3.651519
-16.90536	3.906674
-16.88867	3.375661
-16.87198	3.94503
-16.85529	3.543195
-16.8386	3.827095
-16.82191	4.095208
-16.80523	3.926076
-16.78854	3.642256
-16.77185	3.711694
-16.75516	3.56057
-16.73847	3.842238
-16.72178	3.448643
-16.7051	3.248777
-16.68841	4.168711
-16.67172	3.800298
-16.65503	3.471395
-16.63834	3.873694
-16.62165	3.7223
-16.60497	3.57738
-16.58828	3.92592
-16.57159	4.095064
-16.5549	3.335475
-16.53821	3.943321
-16.52152	3.366298
-16.50483	3.631201
-16.48815	3.584766
-16.47146	3.579518
-16.45477	3.654734
-16.43808	4.006952
-16.42139	3.375521
-16.4047	3.716463
-16.38802	3.96139
-16.37133	3.67354
-16.35464	3.704783
-16.33795	3.300322
-16.32126	4.084894
-16.30457	3.781208
-16.28789	4.206542
-16.2712	3.915268
-16.25451	4.067495
-16.23782	3.537139
-16.22113	4.012797
-16.20444	3.928868
-16.18775	3.654768
-16.17107	3.674392
-16.15438	4.089923
-16.13769	3.898955
-16.121	3.600268
-16.10431	3.558761
-16.08762	3.983752
-16.07094	3.678212
-16.05425	4.224152
-16.03756	3.447745
-16.02087	3.422376
-16.00418	3.537514
-15.98749	3.951472
-15.97081	3.833058
-15.95412	3.952228
-15.93743	3.785596
-15.92074	3.930707
-15.90405	3.427892
-15.88736	3.745356
-15.87068	4.071299
-15.85399	4.109975
-15.8373	3.357647
-15.82061	3.529259
-15.80392	4.093008
-15.78723	3.419896
-15.77054	3.75977
-15.75386	3.674256
-15.73717	3.628901
-15.72048	3.875699
-15.70379	3.431708
-15.6871	3.636734
-15.67041	3.868236
-15.65373	4.162447
-15.63704	3.987917
-15.62035	4.350395
-15.60366	3.661906
-15.58697	3.858942
-15.57028	3.837051
-15.5536	4.128969
-15.53691	4.187294
-15.52022	3.877879
-15.50353	3.810618
-15.48684	3.567412
-15.47015	3.951124
-15.45347	3.748399
-15.43678	3.798098
-15.42009	3.929365
-15.4034	3.929354
-15.38671	3.97537
-15.37002	3.847035
-15.35333	3.752999
-15.33665	4.244565
-15.31996	3.868423
-15.30327	3.493581
-15.28658	3.830075
-15.26989	3.342255
-15.2532	3.607846
-15.23652	3.626386
-15.21983	3.798783
-15.20314	3.821233
-15.18645	3.913412
-15.16976	4.085651
-15.15307	3.774101
-15.13639	4.240229
-15.1197	3.918485
-15.10301	3.759449
-15.08632	4.106467
-15.06963	3.89888
-15.05294	3.48295
-15.03625	3.748459
-15.01957	4.145583
-15.00288	3.811041
-14.98619	3.693191
-14.9695	3.742932
-14.95281	3.648695
-14.93612	3.784876
-14.91944	4.029611
-14.90275	3.615321
-14.88606	3.818096
-14.86937	3.932906
-14.85268	3.641074
-14.83599	3.827131
-14.81931	3.921345
-14.80262	3.68976
-14.78593	3.940275
-14.76924	3.943931
-14.75255	3.779293
-14.73586	4.134393
-14.71918	3.64104
-14.70249	3.775587
-14.6858	4.203516
-14.66911	4.247528
-14.65242	3.916786
-14.63573	4.008617
-14.61904	3.751949
-14.60236	3.955927
-14.58567	4.199737
-14.56898	4.290876
-14.55229	4.389492
-14.5356	3.868708
-14.51891	4.081919
-14.50223	3.705158
-14.48554	3.765476
-14.46885	4.195692
-14.45216	4.041813
-14.43547	4.42288
-14.41878	4.045704
-14.4021	3.710046
-14.38541	4.261659
-14.36872	3.808158
-14.35203	3.928626
-14.33534	4.075161
-14.31865	4.211913
-14.30196	4.074562
-14.28528	3.824738
-14.26859	3.977841
-14.2519	4.07745
-14.23521	3.831013
-14.21852	4.134924
-14.20183	3.930889
-14.18515	3.91485
-14.16846	4.077964
-14.15177	4.116244
-14.13508	4.291277
-14.11839	4.1732
-14.1017	3.972972
-14.08502	4.027148
-14.06833	3.986212
-14.05164	3.672406
-14.03495	3.78387
-14.01826	4.473673
-14.00157	4.101531
-13.98489	3.91582
-13.9682	4.17944
-13.95151	4.191437
-13.93482	3.908517
-13.91813	4.251807
-13.90144	3.911135
-13.88475	4.015586
-13.86807	4.01814
-13.85138	4.163735
-13.83469	4.098967
-13.818	3.917653
-13.80131	3.993742
-13.78462	3.819819
-13.76794	4.282649
-13.75125	4.190835
-13.73456	3.948342
-13.71787	3.942591
-13.70118	4.117603
-13.68449	3.892299
-13.66781	4.282329
-13.65112	4.252794
-13.63443	3.899162
-13.61774	4.403421
-13.60105	3.933242
-13.58436	4.363298
-13.56768	4.087467
-13.55099	3.987047
-13.5343	4.187816
-13.51761	4.519458
-13.50092	4.291593
-13.48423	4.762011
-13.46754	3.951218
-13.45086	4.271462
-13.43417	4.191717
-13.41748	4.782476
-13.40079	3.872621
-13.3841	4.182502
-13.36741	4.514379
-13.35073	3.823504
-13.33404	4.130043
-13.31735	4.458072
-13.30066	4.349633
-13.28397	3.724627
-13.26728	4.726059
-13.2506	4.306791
-13.23391	4.315574
-13.21722	4.341039
-13.20053	4.077441
-13.18384	4.134513
-13.16715	4.013274
-13.15046	4.215135
-13.13378	3.933006
-13.11709	3.819698
-13.1004	4.557947
-13.08371	4.08187
-13.06702	4.404826
-13.05033	4.094304
-13.03365	4.304057
-13.01696	4.478554
-13.00027	4.657632
-12.98358	4.125086
-12.96689	4.35171
-12.9502	4.199039
-12.93352	4.375005
-12.91683	4.553983
-12.90014	4.53778
-12.88345	4.324414
-12.86676	4.240941
-12.85007	4.187835
-12.83339	4.282847
-12.8167	4.365493
-12.80001	4.40715
-12.78332	4.019771
-12.76663	4.483264
-12.74994	4.358888
-12.73325	4.345911
-12.71657	4.260907
-12.69988	5.172434
-12.68319	4.257035
-12.6665	4.632054
-12.64981	4.404854
-12.63312	4.545333
-12.61644	4.592284
-12.59975	4.145701
-12.58306	4.873416
-12.56637	4.699439
-12.54968	4.621361
-12.53299	4.508099
-12.51631	4.311101
-12.49962	4.750446
-12.48293	4.307793
-12.46624	4.550478
-12.44955	4.621028
-12.43286	4.202155
-12.41617	4.385918
-12.39949	4.494258
-12.3828	4.243474
-12.36611	4.39275
-12.34942	4.659171
-12.33273	4.643652
-12.31604	4.521358
-12.29936	4.572226
-12.28267	4.491359
-12.26598	4.422108
-12.24929	4.561059
-12.2326	4.295889
-12.21591	4.517534
-12.19923	4.753021
-12.18254	4.655841
-12.16585	4.337849
-12.14916	4.451058
-12.13247	4.628652
-12.11578	5.026217
-12.0991	4.728465
-12.08241	4.903956
-12.06572	4.446172
-12.04903	4.556738
-12.03234	4.819472
-12.01565	4.426092
-11.99896	4.52209
-11.98228	4.528286
-11.96559	4.400577
-11.9489	4.945704
-11.93221	4.336784
-11.91552	4.425812
-11.89883	4.56867
-11.88215	4.427962
-11.86546	5.206611
-11.84877	4.679089
-11.83208	4.978719
-11.81539	4.55105
-11.7987	4.89469
-11.78202	4.400295
-11.76533	4.702593
-11.74864	4.65545
-11.73195	4.796125
-11.71526	4.231318
-11.69857	4.417764
-11.68189	4.669966
-11.6652	4.988151
-11.64851	4.483755
-11.63182	4.781254
-11.61513	4.627521
-11.59844	4.54442
-11.58175	4.787676
-11.56507	4.954396
-11.54838	4.684473
-11.53169	4.783252
-11.515	4.523622
-11.49831	4.891185
-11.48162	4.90479
-11.46494	5.197234
-11.44825	4.898306
-11.43156	4.808083
-11.41487	4.786104
-11.39818	4.856394
-11.38149	4.851251
-11.36481	4.571078
-11.34812	5.129659
-11.33143	4.727914
-11.31474	4.633132
-11.29805	5.266794
-11.28136	4.575225
-11.26467	4.957705
-11.24799	5.04082
-11.2313	4.65625
-11.21461	5.267894
-11.19792	4.840654
-11.18123	5.136212
-11.16454	4.615999
-11.14786	4.717485
-11.13117	5.169674
-11.11448	4.965954
-11.09779	4.871856
-11.0811	4.857215
-11.06441	4.679697
-11.04773	5.373643
-11.03104	5.16326
-11.01435	5.271066
-10.99766	5.612342
-10.98097	5.100164
-10.96428	4.880001
-10.9476	5.126461
-10.93091	4.788674
-10.91422	4.880478
-10.89753	5.243429
-10.88084	5.312985
-10.86415	4.715637
-10.84746	4.938175
-10.83078	5.034306
-10.81409	4.966385
-10.7974	5.089741
-10.78071	5.090357
-10.76402	5.176635
-10.74733	5.229164
-10.73065	5.173826
-10.71396	5.145349
-10.69727	5.080796
-10.68058	5.249005
-10.66389	5.579241
-10.6472	5.153083
-10.63052	5.583189
-10.61383	5.002245
-10.59714	5.013731
-10.58045	5.209767
-10.56376	5.140386
-10.54707	5.559841
-10.53038	5.498506
-10.5137	4.944155
-10.49701	5.573485
-10.48032	5.193367
-10.46363	4.991619
-10.44694	5.091096
-10.43025	5.273688
-10.41357	5.565141
-10.39688	5.757532
-10.38019	5.533927
-10.3635	5.129961
-10.34681	5.970994
-10.33012	5.850646
-10.31344	5.566493
-10.29675	5.647777
-10.28006	5.149112
-10.26337	5.074294
-10.24668	5.190975
-10.22999	5.650049
-10.21331	5.376767
-10.19662	5.490282
-10.17993	5.430088
-10.16324	5.783731
-10.14655	5.603504
-10.12986	5.302451
-10.11317	5.983165
-10.09649	5.432406
-10.0798	5.580998
-10.06311	5.749158
-10.04642	5.730516
-10.02973	5.552083
-10.01304	5.676146
-9.996356	6.037683
-9.979667	5.561672
-9.962979	6.295562
-9.946291	5.526376
-9.929602	5.526999
-9.912914	6.224545
-9.896225	6.149183
-9.879537	5.513736
-9.862849	5.109798
-9.84616	5.664912
-9.829472	5.719731
-9.812783	5.921878
-9.796095	5.482715
-9.779407	5.770525
-9.762718	6.266831
-9.74603	5.547708
-9.729341	5.855179
-9.712653	5.384271
-9.695965	5.549332
-9.679276	5.958096
-9.662588	5.969634
-9.645899	6.04767
-9.629211	6.186201
-9.612523	5.95134
-9.595834	5.885146
-9.579146	6.034733
-9.562457	6.340634
-9.545769	6.02322
-9.529081	6.120274
-9.512392	6.403187
-9.495704	6.047596
-9.479015	6.177248
-9.462327	6.253101
-9.445638	6.192397
-9.42895	6.12472
-9.412262	6.145044
-9.395573	5.738983
-9.378885	6.021952
-9.362196	6.12637
-9.345508	6.241108
-9.32882	6.335083
-9.312131	6.264136
-9.295443	5.672962
-9.278754	6.588851
-9.262066	6.107032
-9.245378	6.408456
-9.228689	6.740894
-9.212001	6.317789
-9.195312	6.101444
-9.178624	6.058257
-9.161936	6.298145
-9.145247	6.481006
-9.128559	6.51858
-9.11187	6.34218
-9.095182	6.443035
-9.078494	6.001459
-9.061805	6.588446
-9.045117	6.42512
-9.028428	6.49435
-9.01174	6.343914
-8.995051	6.43712
-8.978363	6.214089
-8.961675	6.865841
-8.944986	6.365916
-8.928298	6.293783
-8.911609	6.950103
-8.894921	6.680346
-8.878233	6.917807
-8.861544	6.532083
-8.844856	6.736482
-8.828167	6.707264
-8.811479	6.88216
-8.794791	7.07531
-8.778102	6.722044
-8.761414	7.024877
-8.744725	6.763129
-8.728037	7.006822
-8.711349	7.097495
-8.69466	7.073923
-8.677972	6.858248
-8.661283	6.953852
-8.644595	6.948117
-8.627907	6.545718
-8.611218	6.906908
-8.59453	6.988199
-8.577841	7.382261
-8.561153	7.114716
-8.544464	7.698273
-8.527776	6.591822
-8.511088	7.069016
-8.494399	7.103461
-8.477711	7.291507
-8.461022	7.310089
-8.444334	7.342753
-8.427646	7.263268
-8.410957	7.04907
-8.394269	6.594512
-8.37758	7.432119
-8.360892	7.330454
-8.344204	7.257725
-8.327515	7.451771
-8.310827	7.587912
-8.294138	7.7868
-8.27745	7.686951
-8.260762	7.613091
-8.244073	7.745613
-8.227385	7.315222
-8.210696	7.522446
-8.194008	7.817109
-8.17732	7.218887
-8.160631	7.916774
-8.143943	7.608114
-8.127254	7.781187
-8.110566	8.044822
-8.093877	7.8354
-8.077189	7.950053
-8.060501	7.524735
-8.043812	7.78463
-8.027124	7.857957
-8.010435	8.061455
-7.993747	8.132564
-7.977059	7.795427
-7.96037	8.538987
-7.943682	8.397944
-7.926993	8.027859
-7.910305	8.125567
-7.893617	8.085506
-7.876928	8.164263
-7.86024	8.445664
-7.843551	8.226632
-7.826863	8.160406
-7.810175	8.39794
-7.793486	8.211748
-7.776798	8.20437
-7.760109	8.854868
-7.743421	8.774808
-7.726733	8.593652
-7.710044	8.336437
-7.693356	8.687126
-7.676667	8.894128
-7.659979	8.470821
-7.64329	8.722017
-7.626602	8.80633
-7.609914	8.65371
-7.593225	8.894454
-7.576537	9.172289
-7.559848	8.97327
-7.54316	8.91542
-7.526472	9.294647
-7.509783	8.95194
-7.493095	9.45883
-7.476406	9.029482
-7.459718	9.300831
-7.44303	9.817979
-7.426341	8.778246
-7.409653	9.515109
-7.392964	9.378353
-7.376276	9.509588
-7.359588	9.437801
-7.342899	9.47865
-7.326211	9.604098
-7.309522	9.916839
-7.292834	9.889675
-7.276146	9.644377
-7.259457	9.631464
-7.242769	10.08186
-7.22608	10.07738
-7.209392	9.894905
-7.192703	10.12525
-7.176015	10.37631
-7.159327	10.11937
-7.142638	10.37395
-7.12595	10.31951
-7.109261	10.50832
-7.092573	10.67571
-7.075885	10.48025
-7.059196	10.12067
-7.042508	10.52663
-7.025819	10.83142
-7.009131	10.59912
-6.992443	10.56521
-6.975754	11.21694
-6.959066	10.53219
-6.942377	10.62234
-6.925689	10.92746
-6.909001	11.00168
-6.892312	11.187
-6.875624	11.23441
-6.858935	11.43252
-6.842247	11.22661
-6.825559	11.43905
-6.80887	11.60807
-6.792182	11.75335
-6.775493	11.7256
-6.758805	11.58548
-6.742117	11.65785
-6.725428	11.64357
-6.70874	12.01223
-6.692051	12.27585
-6.675363	11.93792
-6.658674	11.55091
-6.641986	12.24409
-6.625298	11.79909
-6.608609	12.60758
-6.591921	12.19065
-6.575232	12.22539
-6.558544	12.12289
-6.541856	12.55813
-6.525167	12.76101
-6.508479	12.71648
-6.49179	12.53838
-6.475102	12.94366
-6.458414	13.08679
-6.441725	13.28103
-6.425037	13.28533
-6.408348	13.10803
-6.39166	13.73544
-6.374972	13.69391
-6.358283	13.77104
-6.341595	13.98067
-6.324906	13.91571
-6.308218	13.77664
-6.29153	13.94717
-6.274841	13.95682
-6.258153	14.34868
-6.241464	14.42333
-6.224776	14.58101
-6.208087	14.15272
-6.191399	14.61947
-6.174711	15.10667
-6.158022	14.93276
-6.141334	14.9995
-6.124645	15.532
-6.107957	15.44384
-6.091269	15.3044
-6.07458	15.63655
-6.057892	15.10574
-6.041203	15.75349
-6.024515	15.99053
-6.007827	15.76106
-5.991138	16.3168
-5.97445	16.24355
-5.957761	16.2088
-5.941073	16.5246
-5.924385	17.12147
-5.907696	16.57771
-5.891008	16.77794
-5.874319	17.07996
-5.857631	17.47132
-5.840943	17.70011
-5.824254	17.3773
-5.807566	17.69516
-5.790877	18.01497
-5.774189	18.29706
-5.7575	17.90714
-5.740812	18.59804
-5.724124	18.45321
-5.707435	19.12608
-5.690747	18.70352
-5.674058	18.84674
-5.65737	18.92014
-5.640682	18.97289
-5.623993	19.62827
-5.607305	19.49537
-5.590616	19.86339
-5.573928	19.4498
-5.55724	20.55391
-5.540551	20.58676
-5.523863	20.59643
-5.507174	20.83775
-5.490486	20.79473
-5.473798	21.25009
-5.457109	21.23787
-5.440421	21.24316
-5.423732	21.65348
-5.407044	22.13111
-5.390356	22.50975
-5.373667	22.56108
-5.356979	22.6476
-5.34029	22.82137
-5.323602	23.65642
-5.306913	23.42712
-5.290225	23.35207
-5.273537	23.87192
-5.256848	23.85596
-5.24016	24.16405
-5.223471	24.42371
-5.206783	24.83971
-5.190095	24.9788
-5.173406	25.57345
-5.156718	25.52673
-5.140029	26.15722
-5.123341	26.41967
-5.106653	26.21385
-5.089964	26.89813
-5.073276	26.92069
-5.056587	26.69552
-5.039899	27.69196
-5.023211	28.23151
-5.006522	27.88061
-4.989834	28.55955
-4.973145	28.61747
-4.956457	29.13825
-4.939769	29.49744
-4.92308	29.38562
-4.906392	29.84192
-4.889703	30.2889
-4.873015	30.28415
-4.856326	30.76994
-4.839638	30.92295
-4.82295	31.48625
-4.806261	32.08658
-4.789573	31.83533
-4.772884	32.00439
-4.756196	32.64698
-4.739508	33.08925
-4.722819	33.45134
-4.706131	33.67923
-4.689442	34.20091
-4.672754	34.69722
-4.656066	34.64134
-4.639377	35.57457
-4.622689	35.64839
-4.606	35.8601
-4.589312	36.35089
-4.572624	36.727
-4.555935	37.22891
-4.539247	37.40746
-4.522558	37.99928
-4.50587	38.29785
-4.489182	38.55714
-4.472493	38.92961
-4.455805	39.01005
-4.439116	39.64488
-4.422428	40.00584
-4.405739	40.27059
-4.389051	40.61164
-4.372363	40.64583
-4.355674	41.39328
-4.338986	42.17597
-4.322297	42.08014
-4.305609	42.65626
-4.288921	42.83523
-4.272232	43.31357
-4.255544	43.30169
-4.238855	43.82263
-4.222167	44.05005
-4.205479	44.09562
-4.18879	44.84065
-4.172102	45.35532
-4.155413	45.64461
-4.138725	45.54655
-4.122037	45.4946
-4.105348	46.00632
-4.08866	46.4347
-4.071971	46.95611
-4.055283	47.17072
-4.038595	47.43739
-4.021906	47.69857
-4.005218	48.20418
-3.988529	48.20871
-3.971841	48.34549
-3.955153	48.92423
-3.938464	49.29309
-3.921776	49.07526
-3.905087	49.72268
-3.888399	50.1019
-3.87171	49.95079
-3.855022	50.24802
-3.838334	50.31233
-3.821645	50.77949
-3.804957	51.26131
-3.788268	51.51756
-3.77158	51.52664
-3.754892	51.38128
-3.738203	51.99864
-3.721515	51.70414
-3.704826	51.93474
-3.688138	52.18297
-3.67145	52.50605
-3.654761	52.5168
-3.638073	53.15625
-3.621384	52.68561
-3.604696	52.57594
-3.588008	53.50101
-3.571319	53.09658
-3.554631	53.07057
-3.537942	53.6228
-3.521254	53.79988
-3.504566	53.64874
-3.487877	54.11541
-3.471189	54.0975
-3.4545	54.27377
-3.437812	54.12724
-3.421123	54.13699
-3.404435	54.23187
-3.387747	54.30105
-3.371058	54.14428
-3.35437	54.43417
-3.337681	54.39446
-3.320993	54.3105
-3.304305	54.78811
-3.287616	54.57751
-3.270928	54.3327
-3.254239	54.94033
-3.237551	54.70112
-3.220863	54.71571
-3.204174	54.70926
-3.187486	54.82373
-3.170797	54.69152
-3.154109	54.29205
-3.137421	54.90634
-3.120732	54.56823
-3.104044	54.76676
-3.087355	54.23728
-3.070667	54.4402
-3.053979	54.6077
-3.03729	55.01645
-3.020602	54.1564
-3.003913	53.93157
-2.987225	54.23465
-2.970536	54.28228
-2.953848	54.14268
-2.93716	54.58301
-2.920471	54.15919
-2.903783	53.65928
-2.887094	53.86273
-2.870406	53.57198
-2.853718	53.96026
-2.837029	53.52554
-2.820341	53.00286
-2.803652	53.26969
-2.786964	53.30003
-2.770276	52.88428
-2.753587	53.19824
-2.736899	52.91366
-2.72021	53.01161
-2.703522	52.46062
-2.686834	52.23736
-2.670145	52.48028
-2.653457	51.73278
-2.636768	52.23968
-2.62008	51.59868
-2.603392	51.55778
-2.586703	51.72403
-2.570015	51.33502
-2.553326	51.26971
-2.536638	51.28598
-2.519949	51.11966
-2.503261	50.86301
-2.486573	51.12635
-2.469884	50.61453
-2.453196	50.66015
-2.436507	50.57496
-2.419819	50.35117
-2.403131	50.37491
-2.386442	49.92101
-2.369754	49.60571
-2.353065	49.80916
-2.336377	49.77398
-2.319689	48.96887
-2.303	49.44217
-2.286312	48.90736
-2.269623	49.12625
-2.252935	48.09816
-2.236247	48.48043
-2.219558	48.26696
-2.20287	47.98673
-2.186181	48.17749
-2.169493	47.72849
-2.152805	47.78179
-2.136116	47.21449
-2.119428	47.11675
-2.102739	47.05222
-2.086051	47.09474
-2.069362	46.80679
-2.052674	46.95372
-2.035986	46.45992
-2.019297	46.36631
-2.002609	46.1625
-1.98592	46.2661
-1.969232	45.31564
-1.952544	45.78384
-1.935855	45.30664
-1.919167	45.05306
-1.902478	44.77712
-1.88579	44.91267
-1.869102	44.48942
-1.852413	44.37802
-1.835725	44.07522
-1.819036	43.95553
-1.802348	43.93028
-1.78566	43.61789
-1.768971	43.25022
-1.752283	43.27091
-1.735594	43.08687
-1.718906	42.61105
-1.702218	42.59975
-1.685529	41.86711
-1.668841	42.08073
-1.652152	42.3891
-1.635464	41.78696
-1.618775	41.13713
-1.602087	41.4476
-1.585399	41.02965
-1.56871	40.70289
-1.552022	40.63175
-1.535333	40.31803
-1.518645	39.83326
-1.501957	39.70882
-1.485268	39.51953
-1.46858	39.08133
-1.451891	39.09862
-1.435203	38.96797
-1.418515	38.79856
-1.401826	38.31663
-1.385138	38.19037
-1.368449	37.85096
-1.351761	37.73152
-1.335073	37.66061
-1.318384	37.05356
-1.301696	36.693
-1.285007	36.23973
-1.268319	35.95747
-1.251631	36.03279
-1.234942	35.82451
-1.218254	35.4627
-1.201565	35.47226
-1.184877	34.82368
-1.168189	34.53587
-1.1515	34.14417
-1.134812	33.95192
-1.118123	34.34388
-1.101435	33.82709
-1.084746	33.68376
-1.068058	33.36235
-1.05137	32.31813
-1.034681	32.30657
-1.017993	32.36641
-1.001304	31.67701
-0.984616	31.8822
-0.9679276	31.46118
-0.9512392	31.56931
-0.9345508	31.5035
-0.9178624	30.75679
-0.901174	30.43213
-0.8844856	30.22116
-0.8677972	30.20424
-0.8511088	29.92487
-0.8344204	29.74509
-0.817732	29.50991
-0.8010435	29.17157
-0.7843551	28.85324
-0.7676667	28.75931
-0.7509783	28.7762
-0.7342899	28.37603
-0.7176015	28.16428
-0.7009131	28.38836
-0.6842247	27.43631
-0.6675363	27.47865
-0.6508479	27.05062
-0.6341595	27.12959
-0.6174711	26.59152
-0.6007827	26.46939
-0.5840943	26.35978
-0.5674058	26.19087
-0.5507174	26.04991
-0.534029	25.75157
-0.5173406	25.33488
-0.5006522	25.55686
-0.4839638	25.60302
-0.4672754	25.36893
-0.450587	25.31196
-0.4338986	24.61514
-0.4172102	24.24565
-0.4005218	24.22917
-0.3838334	24.03725
-0.367145	23.64126
-0.3504566	23.88263
-0.3337681	23.3263
-0.3170797	23.25074
-0.3003913	23.54287
-0.2837029	23.06133
-0.2670145	22.4903
-0.2503261	22.57822
-0.2336377	22.45886
-0.2169493	22.16785
-0.2002609	21.93025
-0.1835725	22.25077
-0.1668841	21.61789
-0.1501957	21.45148
-0.1335073	21.56501
-0.1168189	21.4184
-0.1001304	20.9382
-0.08344204	21.02277
-0.06675363	21.33501
-0.05006522	20.51135
-0.03337681	20.61668
-0.01668841	20.26006
0	20.11901
0.01668841	20.21067
0.03337681	19.94154
0.05006522	20.13486
0.06675363	19.60944
0.08344204	19.79003
0.1001304	19.29654
0.1168189	19.85286
0.1335073	19.10726
0.1501957	19.15798
0.1668841	19.03914
0.1835725	19.15144
0.2002609	18.94789
0.2169493	18.90531
0.2336377	18.51976
0.2503261	18.39314
0.2670145	18.05728
0.2837029	18.29329
0.3003913	18.21714
0.3170797	17.70708
0.3337681	17.80578
0.3504566	17.6378
0.367145	17.79716
0.3838334	17.66388
0.4005218	17.28632
0.4172102	17.49573
0.4338986	17.50767
0.450587	17.78885
0.4672754	17.09201
0.4839638	17.46267
0.5006522	16.77934
0.5173406	17.10721
0.534029	16.55324
0.5507174	16.6484
0.5674058	16.70197
0.5840943	16.28265
0.6007827	16.33429
0.6174711	16.54658
0.6341595	16.69438
0.6508479	16.47123
0.6675363	16.37437
0.6842247	16.24098
0.7009131	16.32444
0.7176015	16.16924
0.7342899	15.65965
0.7509783	15.68812
0.7676667	15.71238
0.7843551	15.8409
0.8010435	15.50074
0.817732	15.5755
0.8344204	15.80663
0.8511088	15.55285
0.8677972	15.67829
0.8844856	15.35862
0.901174	15.35846
0.9178624	15.36485
0.9345508	15.25474
0.9512392	15.52502
0.9679276	15.26292
0.984616	15.45073
1.001304	15.61706
1.017993	15.28689
1.034681	14.90698
1.05137	14.85928
1.068058	14.68917
1.084746	14.90971
1.101435	14.75192
1.118123	14.33059
1.134812	14.66648
1.1515	14.43361
1.168189	14.97918
1.184877	14.78726
1.201565	14.91569
1.218254	14.79216
1.234942	14.45065
1.251631	14.42851
1.268319	14.07858
1.285007	14.44913
1.301696	14.56905
1.318384	14.64023
1.335073	14.35253
1.351761	14.29093
1.368449	14.3646
1.385138	14.30245
1.401826	14.36382
1.418515	14.35186
1.435203	13.82789
1.451891	14.13334
1.46858	14.28198
1.485268	14.02262
1.501957	14.3415
1.518645	14.58678
1.535333	14.24232
1.552022	14.56887
1.56871	14.1119
1.585399	14.21551
1.602087	14.31714
1.618775	14.3805
1.635464	14.60173
1.652152	14.19701
1.668841	13.9508
1.685529	14.23166
1.702218	13.77892
1.718906	13.97976
1.735594	13.93424
1.752283	14.0858
1.768971	14.10941
1.78566	14.06213
1.802348	14.22356
1.819036	13.85152
1.835725	13.60854
1.852413	13.90176
1.869102	14.1347
1.88579	14.62491
1.902478	13.93578
1.919167	13.5336
1.935855	13.98066
1.952544	14.34166
1.969232	14.05477
1.98592	14.26449
2.002609	14.1078
2.019297	14.57633
2.035986	14.45427
2.052674	14.22363
2.069362	14.09621
2.086051	14.5067
2.102739	14.38227
2.119428	14.16766
2.136116	14.74697
2.152805	14.43945
2.169493	14.25322
2.186181	14.4864
2.20287	14.99172
2.219558	14.51574
2.236247	14.56519
2.252935	14.19787
2.269623	14.52737
2.286312	14.44911
2.303	14.66983
2.319689	14.57105
2.336377	14.4266
2.353065	14.79915
2.369754	14.98136
2.386442	15.06539
2.403131	14.74367
2.419819	14.89585
2.436507	15.13299
2.453196	15.25218
2.469884	14.76754
2.486573	15.17356
2.503261	15.30191
2.519949	15.34077
2.536638	15.44372
2.553326	15.40499
2.570015	15.23654
2.586703	15.51104
2.603392	15.33962
2.62008	15.21905
2.636768	15.21164
2.653457	15.54681
2.670145	15.70741
2.686834	15.42424
2.703522	15.89223
2.72021	16.02109
2.736899	15.71471
2.753587	16.39962
2.770276	16.2947
2.786964	16.22295
2.803652	16.13187
2.820341	15.86056
2.837029	16.35529
2.853718	16.53459
2.870406	16.74673
2.887094	16.4245
2.903783	16.46095
2.920471	16.82067
2.93716	17.05318
2.953848	16.88756
2.970536	16.80971
2.987225	17.14858
3.003913	17.25476
3.020602	17.24246
3.03729	17.40186
3.053979	17.2909
3.070667	17.47124
3.087355	17.55155
3.104044	17.66095
3.120732	17.9205
3.137421	17.59889
3.154109	18.70106
3.170797	18.14585
3.187486	18.20374
3.204174	18.57903
3.220863	18.79535
3.237551	18.98541
3.254239	19.11114
3.270928	19.38106
3.287616	19.54858
3.304305	19.60112
3.320993	19.99072
3.337681	19.81949
3.35437	19.99542
3.371058	19.85237
3.387747	20.43039
3.404435	20.74315
3.421123	20.4581
3.437812	20.60953
3.4545	21.09923
3.471189	21.23396
3.487877	20.89919
3.504566	21.30871
3.521254	22.04148
3.537942	22.06939
3.554631	22.12528
3.571319	22.36951
3.588008	22.40798
3.604696	22.65076
3.621384	22.77479
3.638073	23.01061
3.654761	23.61611
3.67145	23.72882
3.688138	23.7993
3.704826	24.05627
3.721515	24.41946
3.738203	24.2858
3.754892	25.05844
3.77158	25.38965
3.788268	25.95009
3.804957	25.75577
3.821645	26.62278
3.838334	26.18241
3.855022	26.64042
3.87171	27.003
3.888399	27.38174
3.905087	27.31647
3.921776	28.04209
3.938464	28.29619
3.955153	28.76003
3.971841	28.81066
3.988529	29.16365
4.005218	29.44072
4.021906	30.15049
4.038595	30.64366
4.055283	30.83411
4.071971	31.00531
4.08866	31.78928
4.105348	31.53794
4.122037	32.21207
4.138725	32.97978
4.155413	33.54345
4.172102	33.61767
4.18879	33.67062
4.205479	34.46026
4.222167	34.9859
4.238855	35.67325
4.255544	35.95416
4.272232	36.66413
4.288921	37.17267
4.305609	37.93077
4.322297	38.01884
4.338986	38.45587
4.355674	39.31118
4.372363	39.26559
4.389051	40.15702
4.405739	40.21029
4.422428	41.07719
4.439116	41.65137
4.455805	42.09535
4.472493	42.90135
4.489182	43.20395
4.50587	43.93504
4.522558	44.6334
4.539247	45.18066
4.555935	45.99912
4.572624	46.43061
4.589312	47.06916
4.606	47.70149
4.622689	48.30442
4.639377	48.6923
4.656066	49.23494
4.672754	49.77396
4.689442	50.56644
4.706131	51.06193
4.722819	51.58713
4.739508	52.18383
4.756196	52.49326
4.772884	53.20747
4.789573	53.5479
4.806261	53.69977
4.82295	54.47578
4.839638	55.11046
4.856326	55.50424
4.873015	55.57438
4.889703	56.29208
4.906392	56.79102
4.92308	56.93856
4.939769	56.98204
4.956457	57.41425
4.973145	58.0422
4.989834	58.1572
5.006522	58.06044
5.023211	58.59966
5.039899	58.60688
5.056587	58.63705
5.073276	58.48317
5.089964	58.6656
5.106653	58.70574
5.123341	58.55171
5.140029	58.75263
5.156718	58.61358
5.173406	58.4285
5.190095	58.31767
5.206783	57.89328
5.223471	57.93386
5.24016	57.81867
5.256848	56.84286
5.273537	57.35574
5.290225	56.40459
5.306913	57.18544
5.323602	55.63303
5.34029	56.06458
5.356979	55.49435
5.373667	55.2971
5.390356	54.6721
5.407044	54.21045
5.423732	54.19662
5.440421	53.36318
5.457109	52.68927
5.473798	52.58795
5.490486	51.87733
5.507174	51.62042
5.523863	51.06191
5.540551	50.46674
5.55724	50.00593
5.573928	49.86644
5.590616	49.0139
5.607305	48.4416
5.623993	48.28798
5.640682	47.40235
5.65737	46.87399
5.674058	46.40376
5.690747	46.18289
5.707435	45.87776
5.724124	45.02209
5.740812	44.51792
5.7575	43.97298
5.774189	43.59256
5.790877	42.94463
5.807566	42.5878
5.824254	42.04865
5.840943	41.53207
5.857631	41.26278
5.874319	40.34033
5.891008	40.18768
5.907696	39.64637
5.924385	39.14457
5.941073	38.90014
5.957761	38.11315
5.97445	37.67202
5.991138	37.7482
6.007827	36.80539
6.024515	36.4026
6.041203	36.36875
6.057892	35.34551
6.07458	35.51787
6.091269	35.11319
6.107957	34.53851
6.124645	34.41966
6.141334	34.08875
6.158022	33.40306
6.174711	32.76879
6.191399	32.31972
6.208087	32.21379
6.224776	32.32409
6.241464	31.76585
6.258153	31.1669
6.274841	30.94223
6.29153	30.43098
6.308218	30.35863
6.324906	29.39108
6.341595	28.93417
6.358283	29.08848
6.374972	28.7575
6.39166	28.60442
6.408348	28.12888
6.425037	28.08456
6.441725	27.70838
6.458414	27.22387
6.475102	27.27241
6.49179	26.99598
6.508479	26.38105
6.525167	26.53446
6.541856	25.67044
6.558544	25.27626
6.575232	25.5632
6.591921	25.06113
6.608609	25.28735
6.625298	24.82498
6.641986	24.26451
6.658674	23.97519
6.675363	23.42695
6.692051	24.07585
6.70874	23.16659
6.725428	22.7968
6.742117	22.6861
6.758805	22.556
6.775493	22.17501
6.792182	21.83084
6.80887	21.9313
6.825559	21.78507
6.842247	21.31803
6.858935	21.25427
6.875624	20.95096
6.892312	20.95189
6.909001	20.92463
6.925689	20.44362
6.942377	20.3789
6.959066	19.78516
6.975754	19.48531
6.992443	19.47912
7.009131	19.53308
7.025819	19.25719
7.042508	18.98779
7.059196	18.6186
7.075885	18.9505
7.092573	18.34689
7.109261	18.52086
7.12595	18.66971
7.142638	18.03966
7.159327	18.31989
7.176015	17.65962
7.192703	17.57446
7.209392	17.5191
7.22608	17.33913
7.242769	17.20738
7.259457	16.92742
7.276146	16.59381
7.292834	16.96594
7.309522	16.35831
7.326211	16.32632
7.342899	16.06482
7.359588	16.03631
7.376276	15.88094
7.392964	15.93891
7.409653	15.38499
7.426341	15.64459
7.44303	15.11517
7.459718	15.0825
7.476406	15.20035
7.493095	15.30097
7.509783	14.96142
7.526472	14.3202
7.54316	14.79267
7.559848	14.40643
7.576537	14.7476
7.593225	14.15779
7.609914	14.05389
7.626602	14.1856
7.64329	14.03174
7.659979	13.82547
7.676667	13.46952
7.693356	13.62839
7.710044	13.52292
7.726733	13.20003
7.743421	13.6086
7.760109	13.12838
7.776798	13.26855
7.793486	13.05884
7.810175	12.72376
7.826863	12.73534
7.843551	12.92766
7.86024	12.80576
7.876928	12.42559
7.893617	12.68206
7.910305	12.74556
7.926993	12.18803
7.943682	12.36981
7.96037	12.23328
7.977059	12.64414
7.993747	11.84544
8.010435	11.94315
8.027124	11.93812
8.043812	11.96529
8.060501	11.47913
8.077189	11.50099
8.093877	11.57947
8.110566	11.21115
8.127254	11.32304
8.143943	11.01712
8.160631	11.49977
8.17732	11.36188
8.194008	11.00151
8.210696	10.56403
8.227385	10.87327
8.244073	10.72354
8.260762	10.67983
8.27745	10.6199
8.294138	10.13875
8.310827	10.70931
8.327515	10.61661
8.344204	10.6608
8.360892	10.35594
8.37758	10.37101
8.394269	10.23607
8.410957	10.08656
8.427646	10.08452
8.444334	10.08223
8.461022	10.09908
8.477711	10.31249
8.494399	9.76594
8.511088	9.760033
8.527776	9.476646
8.544464	9.953788
8.561153	9.460464
8.577841	9.77319
8.59453	9.581382
8.611218	9.729931
8.627907	9.65275
8.644595	9.478588
8.661283	9.570681
8.677972	9.493806
8.69466	8.758783
8.711349	9.295704
8.728037	9.19508
8.744725	8.819286
8.761414	9.014671
8.778102	9.139754
8.794791	8.714244
8.811479	9.23227
8.828167	8.345446
8.844856	8.680749
8.861544	8.55144
8.878233	8.672412
8.894921	8.631426
8.911609	8.554869
8.928298	8.790738
8.944986	8.741379
8.961675	8.66462
8.978363	8.394722
8.995051	8.694813
9.01174	8.626492
9.028428	8.476368
9.045117	8.456946
9.061805	8.910896
9.078494	8.782748
9.095182	8.056506
9.11187	7.966931
9.128559	7.769215
9.145247	8.014833
9.161936	8.016693
9.178624	8.089767
9.195312	7.977952
9.212001	8.128508
9.228689	7.810598
9.245378	7.935506
9.262066	7.770961
9.278754	7.875513
9.295443	8.309564
9.312131	7.730141
9.32882	7.982243
9.345508	7.970626
9.362196	7.504244
9.378885	8.012237
9.395573	7.534003
9.412262	7.738261
9.42895	8.018263
9.445638	7.395366
9.462327	7.426593
9.479015	7.559305
9.495704	7.485329
9.512392	7.318781
9.529081	7.614709
9.545769	7.184273
9.562457	7.541324
9.579146	6.99403
9.595834	7.160198
9.612523	7.206528
9.629211	7.593538
9.645899	6.909773
9.662588	6.933489
9.679276	7.238009
9.695965	7.752464
9.712653	7.06606
9.729341	7.08341
9.74603	7.265332
9.762718	7.170764
9.779407	7.069323
9.796095	6.914848
9.812783	6.917329
9.829472	6.78433
9.84616	6.848834
9.862849	6.984442
9.879537	6.903628
9.896225	7.036493
9.912914	6.869086
9.929602	7.040103
9.946291	6.413657
9.962979	7.063987
9.979667	6.761007
9.996356	6.798171
10.01304	6.680225
10.02973	6.646207
10.04642	6.80215
10.06311	7.04436
10.0798	6.596492
10.09649	6.89436
10.11317	6.121896
10.12986	7.003723
10.14655	6.27007
10.16324	6.701275
10.17993	6.744563
10.19662	6.560262
10.21331	6.507596
10.22999	6.378211
10.24668	6.551781
10.26337	6.300708
10.28006	6.287283
10.29675	6.417936
10.31344	6.291395
10.33012	6.215192
10.34681	6.489874
10.3635	6.106089
10.38019	6.191546
10.39688	6.149027
10.41357	5.830699
10.43025	6.313287
10.44694	6.496564
10.46363	5.92996
10.48032	6.200294
10.49701	5.834106
10.5137	6.561274
10.53038	6.050322
10.54707	5.953401
10.56376	6.103975
10.58045	6.027064
10.59714	6.030084
10.61383	5.8906
10.63052	6.261936
10.6472	5.651571
10.66389	5.96516
10.68058	5.879949
10.69727	5.810334
10.71396	5.872811
10.73065	6.054956
10.74733	5.771244
10.76402	6.140892
10.78071	6.13227
10.7974	5.871543
10.81409	6.025876
10.83078	5.816786
10.84746	5.608102
10.86415	6.118347
10.88084	5.775017
10.89753	6.129371
10.91422	5.689644
10.93091	5.997467
10.9476	5.880432
10.96428	5.845135
10.98097	5.70601
10.99766	5.595257
11.01435	5.542387
11.03104	5.602484
11.04773	5.80795
11.06441	5.311208
11.0811	5.344014
11.09779	5.711144
11.11448	5.624804
11.13117	5.710476
11.14786	5.48293
11.16454	5.837149
11.18123	5.661367
11.19792	5.640798
11.21461	5.440313
11.2313	5.475873
11.24799	5.13963
11.26467	5.334662
11.28136	5.886088
11.29805	5.776608
11.31474	5.335292
11.33143	5.221677
11.34812	5.654716
11.36481	5.844418
11.38149	5.320783
11.39818	5.363583
11.41487	5.085713
11.43156	5.598949
11.44825	5.399944
11.46494	5.49612
11.48162	5.487204
11.49831	5.612374
11.515	5.150081
11.53169	5.523373
11.54838	5.418956
11.56507	5.380035
11.58175	5.121516
11.59844	5.424054
11.61513	5.16249
11.63182	5.539966
11.64851	5.149332
11.6652	5.154306
11.68189	5.719935
11.69857	5.048413
11.71526	5.225242
11.73195	5.39778
11.74864	5.328064
11.76533	4.787391
11.78202	5.629696
11.7987	5.009561
11.81539	5.268939
11.83208	4.907704
11.84877	5.312241
11.86546	4.80511
11.88215	5.167945
11.89883	4.768804
11.91552	5.249885
11.93221	4.844949
11.9489	5.273568
11.96559	4.902315
11.98228	4.743383
11.99896	5.115752
12.01565	5.002018
12.03234	5.218778
12.04903	5.172342
12.06572	4.952573
12.08241	4.993635
12.0991	4.834175
12.11578	4.642106
12.13247	5.0294
12.14916	5.343036
12.16585	4.764413
12.18254	5.086525
12.19923	4.977427
12.21591	4.950761
12.2326	5.067825
12.24929	4.910736
12.26598	4.821049
12.28267	4.6322
12.29936	5.247506
12.31604	5.063676
12.33273	4.396344
12.34942	5.036546
12.36611	4.710087
12.3828	4.780669
12.39949	4.552254
12.41617	4.769847
12.43286	4.927933
12.44955	4.422495
12.46624	4.448021
12.48293	4.954879
12.49962	4.214009
12.51631	4.50684
12.53299	4.62612
12.54968	4.940453
12.56637	4.655901
12.58306	4.477684
12.59975	4.924388
12.61644	4.903864
12.63312	5.047771
12.64981	4.53535
12.6665	4.537555
12.68319	4.804292
12.69988	4.61554
12.71657	4.868954
12.73325	5.11203
12.74994	4.776196
12.76663	4.823959
12.78332	4.636334
12.80001	4.626724
12.8167	5.004512
12.83339	4.84812
12.85007	4.467691
12.86676	4.395166
12.88345	4.761447
12.90014	4.421618
12.91683	4.635854
12.93352	4.643972
12.9502	4.590544
12.96689	4.669935
12.98358	4.678622
13.00027	4.744114
13.01696	4.822194
13.03365	4.575999
13.05033	4.453041
13.06702	4.797836
13.08371	4.733465
13.1004	4.63447
13.11709	4.381097
13.13378	4.621655
13.15046	4.861666
13.16715	4.383682
13.18384	4.605105
13.20053	4.161493
13.21722	4.681859
13.23391	4.605776
13.2506	4.337209
13.26728	4.526828
13.28397	4.272569
13.30066	4.343555
13.31735	4.776721
13.33404	4.77767
13.35073	4.412712
13.36741	4.581631
13.3841	4.748683
13.40079	4.201834
13.41748	4.25867
13.43417	4.547092
13.45086	4.39477
13.46754	4.356647
13.48423	4.74756
13.50092	4.439312
13.51761	4.276503
13.5343	3.938079
13.55099	4.667596
13.56768	4.128592
13.58436	3.960283
13.60105	3.991865
13.61774	4.451447
13.63443	4.480544
13.65112	4.521415
13.66781	4.649479
13.68449	4.073199
13.70118	4.072818
13.71787	4.643003
13.73456	4.540578
13.75125	4.488049
13.76794	4.250014
13.78462	4.593713
13.80131	4.324689
13.818	4.439083
13.83469	4.586431
13.85138	4.273471
13.86807	4.157588
13.88475	4.307525
13.90144	4.400044
13.91813	4.377226
13.93482	4.229447
13.95151	4.283347
13.9682	3.918731
13.98489	3.974116
14.00157	4.486104
14.01826	3.897037
14.03495	4.649591
14.05164	4.358622
14.06833	4.570681
14.08502	4.444614
14.1017	4.375407
14.11839	4.145638
14.13508	4.39535
14.15177	3.652707
14.16846	4.145896
14.18515	4.419897
14.20183	4.008456
14.21852	4.498275
14.23521	4.620307
14.2519	4.062437
14.26859	4.787207
14.28528	4.574446
14.30196	4.507645
14.31865	4.189002
14.33534	3.962148
14.35203	3.977281
14.36872	4.021322
14.38541	4.464383
14.4021	3.742398
14.41878	3.962627
14.43547	4.211773
14.45216	4.62009
14.46885	4.189031
14.48554	4.127051
14.50223	4.339372
14.51891	4.084323
14.5356	4.751642
14.55229	4.319011
14.56898	4.209939
14.58567	3.855097
14.60236	4.382317
14.61904	4.362373
14.63573	4.143853
14.65242	3.995702
14.66911	4.294779
14.6858	3.99519
14.70249	4.090954
14.71918	3.67501
14.73586	3.6852
14.75255	4.169125
14.76924	3.918805
14.78593	4.281045
14.80262	3.990922
14.81931	3.958591
14.83599	3.955303
14.85268	4.182141
14.86937	4.043576
14.88606	3.831582
14.90275	4.237911
14.91944	3.966095
14.93612	4.15962
14.95281	3.931582
14.9695	3.940292
14.98619	4.147727
15.00288	4.034061
15.01957	4.299079
15.03625	3.943835
15.05294	3.849101
15.06963	3.933573
15.08632	4.633122
15.10301	3.860676
15.1197	4.022152
15.13639	4.104195
15.15307	3.981562
15.16976	4.442733
15.18645	3.77488
15.20314	4.301579
15.21983	3.992734
15.23652	3.998267
15.2532	4.068845
15.26989	3.92567
15.28658	4.145068
15.30327	4.106062
15.31996	3.684116
15.33665	4.232038
15.35333	4.123381
15.37002	4.029399
15.38671	4.106619
15.4034	4.076632
15.42009	3.974422
15.43678	3.738556
15.45347	3.986876
15.47015	4.066815
15.48684	3.596014
15.50353	3.749111
15.52022	3.879514
15.53691	3.659719
15.5536	3.886482
15.57028	4.07532
15.58697	4.053373
15.60366	3.901829
15.62035	3.759532
15.63704	3.723681
15.65373	3.958344
15.67041	3.885054
15.6871	3.821215
15.70379	3.907195
15.72048	4.086642
15.73717	3.659108
15.75386	3.71055
15.77054	3.973794
15.78723	3.772974
15.80392	4.105917
15.82061	4.098481
15.8373	3.856884
15.85399	3.779369
15.87068	3.356241
15.88736	3.646543
15.90405	4.050303
15.92074	3.979115
15.93743	4.164271
15.95412	3.550879
15.97081	3.800712
15.98749	3.823125
16.00418	3.899793
16.02087	3.911561
16.03756	3.816945
16.05425	3.702717
16.07094	3.992653
16.08762	3.8084
16.10431	3.697579
16.121	3.921596
16.13769	3.84812
16.15438	3.763132
16.17107	3.886525
16.18775	3.273481
16.20444	3.774823
16.22113	3.811323
16.23782	3.94836
16.25451	3.981386
16.2712	3.891126
16.28789	4.121717
16.30457	3.63227
16.32126	3.290771
16.33795	3.876374
16.35464	3.863482
16.37133	3.865055
16.38802	3.792903
16.4047	3.510306
16.42139	3.693927
16.43808	3.313102
16.45477	3.911881
16.47146	4.13699
16.48815	3.905072
16.50483	3.682288
16.52152	4.343415
16.53821	3.859384
16.5549	3.772913
16.57159	3.70563
16.58828	4.082775
16.60497	3.65504
16.62165	4.006748
16.63834	3.671134
16.65503	3.788247
16.67172	3.976981
16.68841	3.615491
16.7051	3.963241
16.72178	3.885091
16.73847	4.045535
16.75516	3.727594
16.77185	4.204919
16.78854	3.483953
16.80523	3.828233
16.82191	3.74463
16.8386	3.638909
16.85529	3.703846
16.87198	3.835179
16.88867	3.72251
16.90536	3.84598
16.92204	3.795182
16.93873	3.876108
16.95542	3.44512
16.97211	3.776244
16.9888	3.815432
17.00549	3.930612
17.02218	3.615255
17.03886	4.092371
17.05555	3.454441
17.07224	3.73334
17.08893	3.684197
17.10562	3.30814
17.12231	3.91465
17.13899	3.770308
17.15568	3.535948
17.17237	3.184277
17.18906	3.558537
17.20575	3.74815
17.22244	3.579345
17.23912	3.776609
17.25581	3.796734
17.2725	3.623463
17.28919	3.845111
17.30588	3.55477
17.32257	3.972296
17.33926	3.931388
17.35594	3.421244
17.37263	3.377827
17.38932	3.817358
17.40601	3.386761
17.4227	3.741447
17.43939	3.426965
17.45607	3.723894
17.47276	3.714043
17.48945	3.402956
17.50614	3.3846
17.52283	2.984089
17.53952	3.81859
17.5562	3.605504
17.57289	3.926816
17.58958	3.649967
17.60627	3.574841
17.62296	3.643392
17.63965	3.196443
17.65633	4.021689
17.67302	3.594575
17.68971	3.524016
17.7064	3.888972
17.72309	3.252225
17.73978	3.89746
17.75647	3.657205
17.77315	3.40892
17.78984	3.483349
17.80653	3.665682
17.82322	3.341315
17.83991	3.784393
17.8566	4.271009
17.87328	3.454063
17.88997	3.234874
17.90666	3.794106
17.92335	4.050361
17.94004	3.872887
17.95673	3.81847
17.97341	3.717582
17.9901	3.854171
18.00679	3.562303
18.02348	3.486089
18.04017	3.697463
18.05686	3.29834
18.07354	3.689497
18.09023	3.957199
18.10692	3.191805
18.12361	3.265495
18.1403	3.404179
18.15699	4.032015
18.17368	3.66142
18.19036	3.755127
18.20705	3.619824
18.22374	3.856372
18.24043	3.56324
18.25712	3.692364
18.27381	3.654039
18.29049	3.972043
18.30718	3.862775
18.32387	3.529186
18.34056	3.363307
18.35725	3.452015
18.37394	3.809929
18.39062	3.712047
18.40731	3.248582
18.424	3.673698
18.44069	3.402256
18.45738	3.25332
18.47407	3.232539
18.49076	3.928824
18.50744	3.637098
18.52413	3.135906
18.54082	3.396865
18.55751	3.820452
18.5742	3.583511
18.59089	3.184359
18.60757	3.821891
18.62426	3.426727
18.64095	3.598008
18.65764	3.789611
18.67433	3.485162
18.69102	3.76072
18.7077	3.664418
18.72439	3.804329
18.74108	3.408828
18.75777	3.293327
18.77446	3.633685
18.79115	3.25133
18.80783	3.684951
18.82452	3.415003
18.84121	3.418803
18.8579	3.543791
18.87459	3.313178
18.89128	3.50942
18.90797	3.584802
18.92465	3.466035
18.94134	3.517657
18.95803	3.664585
18.97472	3.530026
18.99141	3.703514
19.0081	3.108683
19.02478	3.373602
19.04147	3.285005
19.05816	3.350855
19.07485	3.758679
19.09154	3.574392
19.10823	3.624587
19.12491	3.767799
19.1416	3.792639
19.15829	3.094797
19.17498	3.776523
19.19167	3.534706
19.20836	3.139062
19.22505	3.242253
19.24173	3.284036
19.25842	3.458986
19.27511	3.272621
19.2918	3.42098
19.30849	3.887846
19.32518	3.495602
19.34186	3.65598
19.35855	3.335785
19.37524	3.876842
19.39193	3.714783
19.40862	3.973853
19.42531	3.812855
19.44199	3.384762
19.45868	3.21155
19.47537	3.80059
19.49206	3.407957
19.50875	3.392974
19.52544	3.716609
19.54212	3.375553
19.55881	3.586907
19.5755	3.24526
19.59219	3.333989
19.60888	3.606394
19.62557	3.75448
19.64226	3.213123
19.65894	3.414032
19.67563	3.567264
19.69232	3.53503
19.70901	3.521076
19.7257	3.62744
19.74239	3.397113
19.75907	3.210057
19.77576	3.643377
19.79245	3.165305
19.80914	3.269499
19.82583	3.438808
19.84252	3.068038
19.8592	3.757723
19.87589	2.895429
19.89258	3.352406
19.90927	3.346673
19.92596	3.175884
19.94265	3.357389
19.95933	3.086194
19.97602	3.217534
19.99271	3.544694
20.0094	3.474565
20.02609	3.462052
20.04278	3.594529
20.05947	3.46768
20.07615	3.402826
20.09284	3.470169
20.10953	3.519618
20.12622	3.593921
20.14291	3.8514
20.1596	3.433934
20.17628	3.633474
20.19297	3.125536
20.20966	3.183802
20.22635	3.148431
20.24304	3.501056
20.25973	3.38216
20.27641	3.394656
20.2931	3.392297
20.30979	3.252689
20.32648	3.136806
20.34317	3.776716
20.35986	3.747283
20.37655	3.569643
20.39323	3.508047
20.40992	3.683418
20.42661	3.401158
20.4433	3.367002
20.45999	3.14192
20.47668	3.28544
20.49336	3.37063
20.51005	3.847292
20.52674	3.207424
20.54343	3.276588
20.56012	3.363314
20.57681	3.602682
20.59349	3.596192
20.61018	3.458713
20.62687	3.951167
20.64356	3.282584
20.66025	3.298958
20.67694	3.405729
20.69362	3.094042
20.71031	3.150308
20.727	3.159835
20.74369	3.224238
20.76038	3.219515
20.77707	3.517579
20.79376	3.062047
20.81044	3.476429
20.82713	3.195766
20.84382	3.816405
20.86051	3.293771
20.8772	3.341038
20.89389	3.246476
20.91057	3.506406
20.92726	3.02928
20.94395	3.771197
20.96064	3.180727
20.97733	3.638612
20.99402	3.261312
21.0107	3.349397
21.02739	3.679775
21.04408	3.219633
21.06077	3.643566
21.07746	3.351229
21.09415	3.318795
21.11084	3.243214
21.12752	3.378323
21.14421	3.2733
21.1609	3.401239
21.17759	3.288485
21.19428	3.344377
21.21097	3.143679
21.22765	3.652448
21.24434	3.701355
21.26103	3.385195
21.27772	3.375548
21.29441	3.046097
21.3111	4.029714
21.32778	3.620149
21.34447	3.124348
21.36116	3.510094
21.37785	3.251624
21.39454	3.293762
21.41123	2.971636
21.42791	3.309599
21.4446	3.413013
21.46129	3.576008
21.47798	3.254529
21.49467	3.24251
21.51136	3.33706
21.52805	3.313309
21.54473	2.955376
21.56142	3.189975
21.57811	3.475972
21.5948	3.2464
21.61149	2.963964
21.62818	3.173692
21.64486	3.635087
21.66155	3.536526
21.67824	3.630494
21.69493	3.51154
21.71162	3.503798
21.72831	2.896209
21.74499	3.170106
21.76168	3.588138
21.77837	3.475931
21.79506	3.467022
21.81175	3.345653
21.82844	3.845325
21.84513	3.609036
21.86181	3.255544
21.8785	3.384132
21.89519	3.523331
21.91188	3.109486
21.92857	3.45322
21.94526	3.462519
21.96194	3.503212
21.97863	3.131854
21.99532	3.109198
22.01201	3.435046
22.0287	3.355002
22.04539	3.179904
22.06207	3.479271
22.07876	3.594994
22.09545	3.212957
22.11214	3.541129
22.12883	3.386403
22.14552	3.297368
22.1622	3.577491
22.17889	3.067771
22.19558	2.921484
22.21227	3.492718
22.22896	3.618711
22.24565	3.27335
22.26234	3.547495
22.27902	3.465191
22.29571	3.533213
22.3124	3.608986
22.32909	3.203361
22.34578	3.252101
22.36247	3.459181
22.37915	3.066237
22.39584	3.433181
22.41253	3.344713
22.42922	3.173253
22.44591	3.285624
22.4626	3.519455
22.47928	3.278391
22.49597	3.523306
22.51266	3.074109
22.52935	3.12728
22.54604	3.330598
22.56273	3.48264
22.57941	3.720936
22.5961	3.560043
22.61279	2.980601
22.62948	3.247659
22.64617	3.58135
22.66286	3.300459
22.67955	3.527341
22.69623	3.371426
22.71292	3.241266
22.72961	3.340421
22.7463	3.188577
22.76299	3.019935
22.77968	3.773134
22.79636	3.212403
22.81305	3.643896
22.82974	3.556331
22.84643	3.210988
22.86312	3.515198
22.87981	3.54595
22.89649	3.536245
22.91318	3.320933
22.92987	3.038412
22.94656	3.070413
22.96325	3.169117
22.97994	2.958204
22.99663	3.761172
23.01331	3.310682
23.03	3.590277
23.04669	3.236339
23.06338	3.450719
23.08007	3.099013
23.09676	2.995063
23.11344	3.640963
23.13013	3.560252
23.14682	3.692371
23.16351	2.929773
23.1802	2.782494
23.19689	3.558862
23.21357	3.476771
23.23026	3.388239
23.24695	2.749837
23.26364	3.221409
23.28033	3.119968
23.29702	3.23821
23.3137	3.706035
23.33039	3.146251
23.34708	3.342569
23.36377	3.846792
23.38046	3.159035
23.39715	3.420841
23.41384	3.024657
23.43052	3.111491
23.44721	3.280184
23.4639	3.404455
23.48059	2.967066
23.49728	3.609991
23.51397	2.803861
23.53065	3.443312
23.54734	3.259495
23.56403	3.730188
23.58072	3.579634
23.59741	3.010206
23.6141	3.084428
23.63078	3.071849
23.64747	3.62703
23.66416	2.945281
23.68085	2.995991
23.69754	3.883183
23.71423	3.447705
23.73092	3.111361
23.7476	3.250237
23.76429	2.848417
23.78098	3.5032
23.79767	3.117641
23.81436	3.277259
23.83105	3.152063
23.84773	3.683082
23.86442	3.07553
23.88111	3.572085
23.8978	3.116853
23.91449	3.4014
23.93118	3.044305
23.94786	3.275869
23.96455	3.116286
23.98124	3.340947
23.99793	3.515996
24.01462	3.332363
24.03131	3.494733
24.04799	3.462984
24.06468	3.077526
24.08137	3.309592
24.09806	3.592589
24.11475	3.19878
24.13144	3.367002
24.14813	3.129653
24.16481	3.356188
24.1815	3.416103
24.19819	2.924752
24.21488	3.043519
24.23157	3.169294
24.24826	3.226079
24.26494	3.329568
24.28163	3.386422
24.29832	3.01841
24.31501	3.426554
24.3317	3.075966
24.34839	3.290561
24.36507	3.196499
24.38176	3.322939
24.39845	3.081656
24.41514	3.169479
24.43183	3.272798
24.44852	3.209931
24.4652	3.089429
24.48189	3.226378
24.49858	3.113588
24.51527	3.15204
24.53196	3.531018
24.54865	3.032941
24.56534	3.275118
24.58202	3.327943
24.59871	3.022771
24.6154	3.109422
24.63209	3.625996
24.64878	3.471432
24.66547	2.74607
24.68215	3.324382
24.69884	3.011382
24.71553	3.042275
24.73222	3.281032
24.74891	3.129321
24.7656	3.52421
24.78228	2.819161
24.79897	2.932188
24.81566	3.044172
24.83235	2.906424
24.84904	2.866821
24.86573	3.171091
24.88242	3.193326
24.8991	3.465941
24.91579	3.188704
24.93248	2.95513
24.94917	4.047979
24.96586	2.931881
24.98255	3.144868
24.99923	3.27754
25.01592	3.069383
25.03261	3.556868
25.0493	3.55483
25.06599	3.339754
25.08268	3.652384
25.09936	3.465979
25.11605	3.467015
25.13274	3.145061
25.14943	3.145477
25.16612	3.381483
25.18281	3.257512
25.19949	2.640123
25.21618	3.316398
25.23287	2.865541
25.24956	3.294297
25.26625	3.232149
25.28294	3.390702
25.29963	2.959055
25.31631	3.159135
25.333	3.038564
25.34969	3.105939
25.36638	2.798427
25.38307	3.116762
25.39976	2.979065
25.41644	3.128881
25.43313	3.035961
25.44982	3.183811
25.46651	3.215857
25.4832	3.287589
25.49989	2.975529
25.51657	3.077901
25.53326	3.03156
25.54995	2.814961
25.56664	3.060513
25.58333	2.936031
25.60002	3.320767
25.61671	2.872536
25.63339	3.17772
25.65008	3.010011
25.66677	3.090916
25.68346	3.200304
25.70015	3.411032
25.71684	2.927124
25.73352	3.192854
25.75021	3.509059
25.7669	3.334625
25.78359	3.643796
25.80028	3.263632
25.81697	3.0086
25.83365	3.162603
25.85034	2.983182
25.86703	3.339534
25.88372	3.730919
25.90041	3.206965
25.9171	3.47856
25.93378	3.295896
25.95047	3.008996
25.96716	3.435531
25.98385	3.250363
26.00054	3.149947
26.01723	3.298359
26.03392	3.405084
26.0506	3.508618
26.06729	3.367033
26.08398	2.66468
26.10067	3.170412
26.11736	2.971564
26.13405	3.047403
26.15073	3.267942
26.16742	2.727257
26.18411	3.186805
26.2008	3.202272
26.21749	3.338772
26.23418	3.390689
26.25086	3.126721
26.26755	3.362638
26.28424	3.229636
26.30093	3.402033
26.31762	3.108996
26.33431	3.324387
26.35099	3.368903
26.36768	3.517664
26.38437	3.253231
26.40106	2.94303
26.41775	3.351253
26.43444	3.296899
26.45113	3.044358
26.46781	3.553116
26.4845	3.310933
26.50119	3.552878
26.51788	3.597131
26.53457	3.139789
26.55126	3.007979
26.56794	3.206103
26.58463	3.038288
26.60132	2.916106
26.61801	3.532014
26.6347	3.88848
26.65139	3.098879
26.66807	3.07757
26.68476	3.719047
26.70145	3.385656
26.71814	3.828816
26.73483	3.093512
26.75152	3.247656
26.76821	3.139127
26.78489	3.319413
26.80158	3.416711
26.81827	3.291341
26.83496	3.06791
26.85165	3.155678
26.86834	2.761303
26.88502	2.862928
26.90171	3.188698
26.9184	3.134598
26.93509	3.043813
26.95178	3.051647
26.96847	3.426004
26.98515	3.323231
27.00184	3.406005
27.01853	3.430321
27.03522	3.405219
27.05191	3.430803
27.0686	3.044923
27.08528	3.183111
27.10197	2.83917
27.11866	3.402652
27.13535	3.352348
27.15204	3.032639
27.16873	3.261237
27.18542	3.263525
27.2021	3.199629
27.21879	3.388998
27.23548	3.159259
27.25217	3.252448
27.26886	3.152429
27.28555	3.131337
27.30223	3.337277
27.31892	3.306926
27.33561	3.291195
27.3523	3.178439
27.36899	3.195908
27.38568	3.176824
27.40236	3.822278
27.41905	3.044265
27.43574	3.265148
27.45243	3.090912
27.46912	3.122601
27.48581	3.690471
27.5025	3.36429
27.51918	2.94985
27.53587	3.474053
27.55256	3.273388
27.56925	3.623013
27.58594	3.203345
27.60263	2.937319
27.61931	3.330379
27.636	3.259294
27.65269	3.193746
27.66938	3.36452
27.68607	3.205702
27.70276	2.860058
27.71944	3.22691
27.73613	3.365097
27.75282	3.148992
27.76951	3.372049
27.7862	3.246247
27.80289	3.142507
27.81957	3.18868
27.83626	3.039491
27.85295	3.18704
27.86964	3.214288
27.88633	3.624203
27.90302	3.249568
27.91971	3.333111
27.93639	3.526801
27.95308	3.027083
27.96977	3.039855
27.98646	3.272909
28.00315	3.071589
28.01984	3.225616
28.03652	3.075248
28.05321	3.400864
28.0699	2.955751
28.08659	3.353663
28.10328	3.123059
28.11997	3.297402
28.13665	2.609092
28.15334	3.503928
28.17003	3.592708
28.18672	3.420216
28.20341	3.369613
28.2201	3.014945
28.23678	3.374784
28.25347	3.589526
28.27016	2.99563
28.28685	3.23095
28.30354	2.67313
28.32023	3.103204
28.33692	3.491453
28.3536	3.403168
28.37029	3.056148
28.38698	3.350546
28.40367	3.146005
28.42036	3.265611
28.43705	3.21291
28.45373	3.008723
28.47042	2.664882
28.48711	2.950184
28.5038	3.606407
28.52049	3.167788
28.53718	3.606992
28.55386	3.267765
28.57055	3.300042
28.58724	3.172972
28.60393	3.308934
28.62062	3.01764
28.63731	3.066538
28.654	3.256134
28.67068	2.905711
28.68737	3.259266
28.70406	3.512726
28.72075	3.295287
28.73744	2.959698
28.75413	3.475523
28.77081	3.238988
28.7875	2.69181
28.80419	3.149364
28.82088	3.214365
28.83757	3.372245
28.85426	3.320004
28.87094	2.900001
28.88763	3.068981
28.90432	2.99022
28.92101	3.179658
28.9377	3.519606
28.95439	3.589063
28.97107	3.065134
28.98776	3.320456
29.00445	3.180907
29.02114	2.765228
29.03783	3.490937
29.05452	2.676082
29.07121	3.035745
29.08789	3.154491
29.10458	3.486861
29.12127	3.156969
29.13796	3.131475
29.15465	3.032738
29.17134	3.192938
29.18802	3.402777
29.20471	3.470667
29.2214	3.230601
29.23809	2.818185
29.25478	3.025232
29.27147	3.652789
29.28815	3.121799
29.30484	3.04656
29.32153	3.161974
29.33822	2.881806
29.35491	3.089905
29.3716	3.39628
29.38829	2.983526
29.40497	3.161382
29.42166	3.348866
29.43835	3.023936
29.45504	3.4387
29.47173	2.899101
29.48842	2.733703
29.5051	2.620382
29.52179	2.914131
29.53848	3.432623
29.55517	3.228008
29.57186	3.279825
29.58855	3.279986
29.60523	3.347392
29.62192	2.893644
29.63861	3.162831
29.6553	2.901366
29.67199	3.020686
29.68868	3.245609
29.70536	3.147866
29.72205	3.04222
29.73874	2.859727
29.75543	3.016838
29.77212	3.082087
29.78881	3.304224
29.8055	3.283032
29.82218	3.118244
29.83887	3.146275
29.85556	3.121847
29.87225	3.307831
29.88894	2.824067
29.90563	3.43996
29.92231	3.415773
29.939	3.570719
29.95569	2.783832
29.97238	3.310119
29.98907	2.711272
30.00576	3.002257
30.02244	3.301631
30.03913	2.603785
30.05582	2.89418
30.07251	3.046396
30.0892	3.072286
30.10589	2.750438
30.12257	3.151244
30.13926	3.008376
30.15595	2.894556
30.17264	3.178879
30.18933	2.806687
30.20602	3.312723
30.22271	3.239706
30.23939	2.855006
30.25608	3.342029
30.27277	3.170168
30.28946	3.139439
30.30615	3.214113
30.32284	3.206823
30.33952	2.861519
30.35621	3.075165
30.3729	3.118394
30.38959	2.844544
30.40628	3.315409
30.42297	2.948523
30.43965	2.970538
30.45634	3.252709
30.47303	2.939829
30.48972	3.565187
30.50641	3.296482
30.5231	2.756366
30.53979	3.080867
30.55647	2.663609
30.57316	2.826526
30.58985	3.426752
30.60654	2.832793
30.62323	3.12323
30.63992	3.354489
30.6566	3.160931
30.67329	3.086652
30.68998	3.151273
30.70667	3.436181
30.72336	2.984707
30.74005	2.761405
30.75673	3.241367
30.77342	3.21956
30.79011	3.280009
30.8068	3.126106
30.82349	3.261524
30.84018	3.153922
30.85686	2.935847
30.87355	2.890329
30.89024	3.024634
30.90693	3.151005
30.92362	3.203601
30.94031	3.389081
30.957	3.398052
30.97368	2.954753
30.99037	3.031363
31.00706	3.43456
31.02375	2.63208
31.04044	3.112672
31.05713	3.208464
31.07381	3.182329
31.0905	3.401054
31.10719	3.2262
31.12388	3.482024
31.14057	3.158894
31.15726	2.803569
31.17394	3.14867
31.19063	2.998017
31.20732	3.14554
31.22401	3.573465
31.2407	2.830814
31.25739	3.170672
31.27408	2.804078
31.29076	3.292274
31.30745	3.28378
31.32414	3.306876
31.34083	3.493264
31.35752	3.330515
31.37421	3.041259
31.39089	3.059801
31.40758	2.833919
31.42427	3.273973
31.44096	2.820907
31.45765	2.951706
31.47434	3.007127
31.49102	3.100043
31.50771	3.49333
31.5244	3.12607
31.54109	3.147923
31.55778	2.911746
31.57447	3.479712
31.59115	3.503216
31.60784	2.928978
31.62453	3.016202
31.64122	3.326387
31.65791	3.156662
31.6746	3.39661
31.69129	3.001503
31.70797	2.877788
31.72466	2.92463
31.74135	2.846509
31.75804	3.156173
31.77473	3.113068
31.79142	3.011957
31.8081	2.782408
31.82479	2.744541
31.84148	3.288016
31.85817	3.271305
31.87486	3.36006
31.89155	2.996434
31.90823	3.225227
31.92492	2.968298
31.94161	3.220348
31.9583	3.112206
31.97499	2.986677
31.99168	3.131235
32.00836	3.392984
32.02505	3.076476
32.04174	3.123281
32.05843	3.432449
32.07512	3.358511
32.09181	3.151484
32.1085	3.475516
32.12518	3.262971
32.14187	3.158111
32.15856	3.250271
32.17525	2.900924
32.19194	3.055834
32.20863	3.322551
32.22531	3.225862
32.242	3.040075
32.25869	2.874906
32.27538	3.14225
32.29207	3.121363
32.30876	3.092046
32.32544	3.317493
32.34213	3.050936
32.35882	3.579653
32.37551	2.926667
32.3922	2.619284
32.40889	2.88504
32.42558	3.230923
32.44226	3.192468
32.45895	2.969811
32.47564	2.905366
32.49233	3.196776
32.50902	2.755791
32.52571	2.794237
32.54239	2.692256
32.55908	2.890745
32.57577	3.09878
32.59246	3.231527
32.60915	3.237547
32.62584	2.854995
32.64252	3.086154
32.65921	3.022322
32.6759	3.360158
32.69259	3.064589
32.70928	2.919128
32.72597	3.116122
32.74265	3.336816
32.75934	3.246395
32.77603	2.985863
32.79272	2.967451
32.80941	3.161646
32.8261	2.979317
32.84279	3.195692
32.85947	3.413968
32.87616	2.938229
32.89285	3.142466
32.90954	3.184006
32.92623	3.323808
32.94292	2.918379
32.9596	3.426125
32.97629	3.137888
32.99298	3.416116
33.00967	3.244826
33.02636	3.143236
33.04305	3.045475
33.05973	3.074507
33.07642	2.63248
33.09311	2.822577
33.1098	3.142955
33.12649	3.166775
33.14318	3.085679
33.15987	2.663053
33.17655	3.078891
33.19324	3.00825
33.20993	3.344647
33.22662	2.782078
33.24331	3.164065
33.26	3.173148
33.27668	3.148591
33.29337	2.801021
33.31006	2.921174
33.32675	3.19381
33.34344	3.049852
33.36013	3.037791
33.37681	3.112778
33.3935	3.115104
33.41019	3.145359
33.42688	3.077318
33.44357	3.699498
33.46026	3.322969
33.47694	3.176622
33.49363	2.935667
33.51032	3.049397
33.52701	2.85631
33.5437	2.69084
33.56039	3.356208
33.57708	2.930511
33.59376	3.04809
33.61045	3.456828
33.62714	3.2698
33.64383	3.353191
33.66052	3.376134
33.67721	2.952677
33.69389	3.367172
33.71058	3.209921
33.72727	3.146666
33.74396	3.098964
33.76065	2.655482
33.77734	3.375285
33.79402	3.121078
33.81071	3.198958
33.8274	3.132729
33.84409	2.918205
33.86078	2.943638
33.87747	2.90219
33.89416	2.909481
33.91084	2.839955
33.92753	2.911211
33.94422	2.81352
33.96091	3.375652
33.9776	3.607554
33.99429	2.922011
34.01097	3.286943
34.02766	2.826779
34.04435	3.2816
34.06104	3.228412
34.07773	2.896066
34.09442	3.0547
34.1111	3.04323
34.12779	3.630337
34.14448	3.080575
34.16117	2.925565
34.17786	3.35503
34.19455	3.176697
34.21123	3.052938
34.22792	2.72608
34.24461	3.171386
34.2613	2.572039
34.27799	3.291102
34.29468	3.061283
34.31137	3.106075
34.32805	2.82967
34.34474	2.77445
34.36143	3.259556
34.37812	3.259844
34.39481	2.797452
34.4115	3.027492
34.42818	2.789612
34.44487	2.674925
34.46156	3.155493
34.47825	3.475323
34.49494	3.19171
34.51163	3.163245
34.52831	3.154762
34.545	2.870754
34.56169	3.205938
34.57838	2.89002
34.59507	3.239115
34.61176	2.772001
34.62844	3.093812
34.64513	2.948985
34.66182	2.950517
34.67851	2.93951
34.6952	3.2431
34.71189	2.920722
34.72858	2.662705
34.74526	2.672617
34.76195	3.041435
34.77864	2.765391
34.79533	3.087632
34.81202	3.199294
34.82871	3.003164
34.84539	3.134919
34.86208	2.984335
34.87877	3.056662
34.89546	3.062119
34.91215	3.141711
34.92884	2.773484
34.94552	3.065067
34.96221	2.491262
34.9789	3.548517
34.99559	3.002062
35.01228	3.499713
35.02897	3.262458
35.04566	3.064689
35.06234	2.783442
35.07903	3.104067
35.09572	2.92407
35.11241	3.187715
35.1291	2.958003
35.14579	3.116163
35.16247	2.866117
35.17916	3.150868
35.19585	2.770426
35.21254	3.303595
35.22923	3.300638
35.24592	2.90558
35.2626	2.749974
35.27929	2.974392
35.29598	3.045194
35.31267	2.77863
35.32936	3.037748
35.34605	3.206219
35.36273	3.246554
35.37942	3.09287
35.39611	2.570324
35.4128	2.460533
35.42949	3.209392
35.44618	2.934262
35.46287	2.842331
35.47955	3.280314
35.49624	3.3023
35.51293	2.904418
35.52962	3.480381
35.54631	2.955083
35.563	2.919943
35.57968	3.158805
35.59637	3.151998
35.61306	3.112747
35.62975	3.222366
35.64644	3.032628
35.66313	3.083585
35.67981	3.087116
35.6965	3.052382
35.71319	3.033796
35.72988	2.968617
35.74657	3.397825
35.76326	2.810164
35.77995	2.755663
35.79663	3.00719
35.81332	2.961046
35.83001	3.170953
35.8467	3.12521
35.86339	3.187341
35.88008	2.994022
35.89676	3.205732
35.91345	3.31968
35.93014	3.295137
35.94683	2.904616
35.96352	3.081383
35.98021	2.667417
35.99689	3.14239
36.01358	3.127278
36.03027	3.163062
36.04696	2.709174
36.06365	3.059494
36.08034	3.162219
36.09702	3.120217
36.11371	3.1455
36.1304	3.047176
36.14709	2.995939
36.16378	3.017163
36.18047	3.107186
36.19716	3.106622
36.21384	3.109533
36.23053	2.722159
36.24722	3.18774
36.26391	3.19445
36.2806	3.372922
36.29729	2.542652
36.31397	2.758772
36.33066	2.963137
36.34735	3.209545
36.36404	3.209811
36.38073	2.884196
36.39742	2.897854
36.4141	3.543512
36.43079	2.507443
36.44748	3.128497
36.46417	2.91028
36.48086	3.068273
36.49755	3.354043
36.51423	2.589855
36.53092	3.1111
36.54761	2.851912
36.5643	3.061774
36.58099	2.869983
36.59768	3.310569
36.61437	2.691455
36.63105	3.065199
36.64774	3.08409
36.66443	2.915961
36.68112	2.85179
36.69781	3.175131
36.7145	3.163938
36.73118	3.060522
36.74787	3.326849
36.76456	3.256897
36.78125	3.491547
36.79794	2.991516
36.81463	2.998094
36.83131	2.984761
36.848	2.905732
36.86469	3.07101
36.88138	2.815588
36.89807	3.346568
36.91476	2.994822
36.93145	2.691187
36.94813	3.068599
36.96482	3.083439
36.98151	3.053301
36.9982	2.917336
37.01489	3.243177
37.03158	2.96249
37.04826	3.401001
37.06495	2.786432
37.08164	2.827573
37.09833	2.989576
37.11502	3.048178
37.13171	3.027174
37.14839	3.072294
37.16508	3.207692
37.18177	2.893957
37.19846	2.932732
37.21515	2.944816
37.23184	3.251821
37.24852	3.146126
37.26521	2.967331
37.2819	3.228521
37.29859	3.314965
37.31528	3.119101
37.33197	2.884196
37.34866	3.298197
37.36534	3.134129
37.38203	3.49669
37.39872	3.070235
37.41541	3.31775
37.4321	2.802813
37.44879	3.020654
37.46547	3.040006
37.48216	3.207285
37.49885	2.713548
37.51554	3.255293
37.53223	2.872274
37.54892	2.715796
37.5656	3.130998
37.58229	3.125876
37.59898	3.11386
37.61567	2.989102
37.63236	3.026704
37.64905	3.041436
37.66574	3.013446
37.68242	2.624713
37.69911	3.205912
37.7158	3.231139
37.73249	2.946077
37.74918	2.907219
37.76587	2.531134
37.78255	2.75196
37.79924	2.916842
37.81593	3.150424
37.83262	2.969035
37.84931	3.242393
37.866	3.150968
37.88268	3.408127
37.89937	2.824015
37.91606	2.801685
37.93275	3.011179
37.94944	2.830133
37.96613	3.305791
37.98281	3.168346
37.9995	3.720693
38.01619	3.451113
38.03288	2.677539
38.04957	3.366707
38.06626	3.096452
38.08295	3.37123
38.09963	3.050499
38.11632	2.964676
38.13301	2.965609
38.1497	3.055113
38.16639	3.031996
38.18308	3.084872
38.19976	2.831353
38.21645	2.909897
38.23314	3.217536
38.24983	2.684362
38.26652	3.282615
38.28321	2.968833
38.29989	2.725562
38.31658	2.807884
38.33327	3.204317
38.34996	2.830445
38.36665	2.848598
38.38334	2.706036
38.40002	2.898172
38.41671	3.008332
38.4334	2.888354
38.45009	2.96311
38.46678	3.082179
38.48347	3.340838
38.50016	2.559258
38.51684	3.099114
38.53353	3.054929
38.55022	3.153558
38.56691	3.526247
38.5836	2.806969
38.60029	3.096049
38.61697	2.97898
38.63366	3.224531
38.65035	3.125267
38.66704	2.898732
38.68373	2.888878
38.70042	3.247551
38.7171	3.039341
38.73379	2.725673
38.75048	2.856889
38.76717	2.742706
38.78386	3.108045
38.80055	3.072203
38.81724	3.004573
38.83392	2.969745
38.85061	2.975219
38.8673	3.553825
38.88399	2.9491
38.90068	3.286923
38.91737	2.650947
38.93405	3.67527
38.95074	3.054381
38.96743	2.563923
38.98412	2.982189
39.00081	3.089536
39.0175	3.03628
39.03418	3.028469
39.05087	3.372789
39.06756	3.162914
39.08425	3.037285
39.10094	3.17154
39.11763	3.141962
39.13431	3.267097
39.151	3.083994
39.16769	2.950269
39.18438	3.095997
39.20107	3.343967
39.21776	3.172442
39.23445	3.462281
39.25113	3.337747
39.26782	3.283974
39.28451	2.821509
39.3012	2.942056
39.31789	2.934521
39.33458	2.607748
39.35126	2.897044
39.36795	2.853156
39.38464	2.903072
39.40133	2.626894
39.41802	3.170505
39.43471	3.081933
39.45139	2.513342
39.46808	3.031189
39.48477	3.306352
39.50146	2.917217
39.51815	2.323151
39.53484	2.969867
39.55153	3.096485
39.56821	3.018944
39.5849	3.177104
39.60159	2.870283
39.61828	2.764339
39.63497	3.064885
39.65166	3.304843
39.66834	3.022965
39.68503	3.337937
39.70172	3.269778
39.71841	3.325555
39.7351	2.635202
39.75179	3.054708
39.76847	3.223515
39.78516	2.837921
39.80185	2.977755
39.81854	3.082179
39.83523	3.096679
39.85192	2.995113
39.8686	3.156055
39.88529	2.9956
39.90198	2.8754
39.91867	3.118911
39.93536	2.991677
39.95205	3.299024
39.96874	2.984221
39.98542	2.88847
40.00211	3.029086
40.0188	3.10771
40.03549	2.971701
40.05218	3.193795
40.06887	3.144386
40.08555	2.621802
40.10224	3.116695
40.11893	2.872657
40.13562	3.219229
40.15231	3.036001
40.169	3.192252
40.18568	2.801712
40.20237	2.974269
40.21906	2.903382
40.23575	2.850388
40.25244	3.116517
40.26913	3.078052
40.28581	2.755258
40.3025	2.838499
40.31919	2.90205
40.33588	2.927052
40.35257	2.915553
40.36926	3.179534
40.38595	2.802101
40.40263	2.754419
40.41932	3.01509
40.43601	3.129159
40.4527	2.687967
40.46939	2.97853
40.48608	2.695355
40.50276	3.003875
40.51945	2.744936
40.53614	3.310135
40.55283	3.001569
40.56952	3.170217
40.58621	2.910174
40.60289	2.69265
40.61958	3.571757
40.63627	2.699679
40.65296	2.599912
40.66965	2.820629
40.68634	2.955847
40.70303	3.106968
40.71971	2.906238
40.7364	3.340085
40.75309	3.081894
40.76978	2.769751
40.78647	3.098426
40.80316	3.058111
40.81984	2.997832
40.83653	3.119392
40.85322	2.771581
40.86991	3.105046
40.8866	3.146601
40.90329	3.213968
40.91997	2.71713
40.93666	3.289297
40.95335	2.869951
40.97004	3.223201
40.98673	3.000407
41.00342	3.123847
41.0201	3.027186
41.03679	3.145936
41.05348	2.980772
41.07017	3.222196
41.08686	2.977425
41.10355	2.85827
41.12024	2.870429
41.13692	3.032523
41.15361	2.965294
41.1703	3.063594
41.18699	3.058504
41.20368	2.798286
41.22037	3.099041
41.23705	2.866423
41.25374	2.84253
41.27043	3.391483
41.28712	2.998741
41.30381	3.052388
41.3205	2.682039
41.33718	3.031929
41.35387	2.807724
41.37056	2.694949
41.38725	3.126978
41.40394	3.014715
41.42063	2.899557
41.43732	3.075922
41.454	3.130271
41.47069	2.780885
41.48738	3.137723
41.50407	2.697194
41.52076	3.174017
41.53745	2.880232
41.55413	3.036967
41.57082	2.543458
41.58751	2.707027
41.6042	2.844519
41.62089	3.190327
41.63758	3.089569
41.65426	3.15152
41.67095	3.323754
41.68764	3.030019
41.70433	2.91524
41.72102	2.939036
41.73771	3.487073
41.75439	2.543696
41.77108	2.691687
41.78777	3.101301
41.80446	3.173204
41.82115	2.814029
41.83784	3.41583
41.85453	2.933059
41.87121	3.603941
41.8879	2.952522
41.90459	2.738804
41.92128	3.082741
41.93797	2.868751
41.95466	3.653249
41.97134	2.852829
41.98803	2.946614
42.00472	3.694797
42.02141	2.638905
42.0381	3.295948
42.05479	2.820125
42.07147	3.046336
42.08816	2.980881
42.10485	2.854138
42.12154	2.731521
42.13823	3.101192
42.15492	3.148069
42.1716	3.105622
42.18829	3.041438
42.20498	2.907248
42.22167	3.177422
42.23836	2.903643
42.25505	3.369822
42.27174	2.790946
42.28842	2.907619
42.30511	3.362305
42.3218	3.222228
42.33849	2.726646
42.35518	3.201098
42.37187	3.225118
42.38855	3.040191
42.40524	3.10161
42.42193	2.892437
42.43862	3.23397
42.45531	2.728865
42.472	2.826437
42.48868	3.260748
42.50537	2.772901
42.52206	2.950878
42.53875	2.746389
42.55544	2.970142
42.57213	3.001548
42.58882	2.583342
42.6055	3.025472
42.62219	2.8264
42.63888	2.871963
42.65557	2.782564
42.67226	2.897248
42.68895	3.02648
42.70563	3.205386
42.72232	3.313644
42.73901	2.86548
42.7557	2.928256
42.77239	3.134969
42.78908	2.746068
42.80576	2.892586
42.82245	2.887289
42.83914	3.146997
42.85583	3.198192
42.87252	3.15404
42.88921	3.115787
42.90589	3.400378
42.92258	2.673332
42.93927	2.969231
42.95596	2.968094
42.97265	2.812235
42.98934	3.012587
43.00603	3.005596
43.02271	3.228439
43.0394	2.72258
43.05609	3.293397
43.07278	2.875122
43.08947	3.015135
43.10616	3.092615
43.12284	2.950194
43.13953	2.913379
43.15622	3.197373
43.17291	2.981193
43.1896	3.402142
43.20629	2.935312
43.22297	3.086275
43.23966	3.108113
43.25635	2.912745
43.27304	2.907974
43.28973	2.860926
43.30642	3.064058
43.32311	3.01057
43.33979	3.194048
43.35648	3.169458
43.37317	3.280013
43.38986	2.978645
43.40655	2.984061
43.42324	3.197882
43.43992	2.964275
43.45661	3.032032
43.4733	2.922948
43.48999	3.239247
43.50668	2.9193
43.52337	2.837923
43.54005	2.91954
43.55674	3.322177
43.57343	2.631976
43.59012	2.921908
43.60681	3.190072
43.6235	2.707758
43.64018	3.264051
43.65687	3.22272
43.67356	3.354641
43.69025	2.620037
43.70694	3.297175
43.72363	3.232327
43.74032	2.879147
43.757	2.938361
43.77369	3.00623
43.79038	2.727811
43.80707	2.933692
43.82376	2.888288
43.84045	2.935331
43.85713	3.299175
43.87382	3.003326
43.89051	2.944752
43.9072	3.046722
43.92389	3.293388
43.94058	3.22535
43.95726	3.365807
43.97395	3.084259
43.99064	3.32395
44.00733	3.612562
44.02402	2.870403
44.04071	3.257122
44.05739	2.94484
44.07408	2.736192
44.09077	2.83322
44.10746	2.922256
44.12415	2.941771
44.14084	3.177909
44.15753	2.855649
44.17421	3.29855
44.1909	2.960261
44.20759	3.247078
44.22428	3.109172
44.24097	3.265617
44.25766	3.377678
44.27434	3.178823
44.29103	3.08085
44.30772	2.966555
44.32441	2.754875
44.3411	3.311909
44.35779	3.046945
44.37447	2.978279
44.39116	2.782809
44.40785	2.988299
44.42454	2.478806
44.44123	2.672874
44.45792	3.311761
44.47461	2.877415
44.49129	3.233537
44.50798	2.838707
44.52467	2.864202
44.54136	3.122163
44.55805	3.089315
44.57474	2.55123
44.59142	3.230298
44.60811	2.833021
44.6248	3.413891
44.64149	3.199206
44.65818	2.691119
44.67487	3.182269
44.69155	3.207706
44.70824	3.218483
44.72493	2.900429
44.74162	3.073628
44.75831	2.711309
44.775	3.351091
44.79168	3.064759
44.80837	2.881409
44.82506	3.372777
44.84175	2.690959
44.85844	2.690727
44.87513	2.813316
44.89182	3.146379
44.9085	2.939638
44.92519	3.100139
44.94188	2.746897
44.95857	3.064531
44.97526	3.226668
44.99195	3.033336
45.00863	3.386012
45.02532	3.299229
45.04201	2.903605
45.0587	3.382316
45.07539	2.98771
45.09208	2.788591
45.10876	2.845121
45.12545	3.050126
45.14214	2.876511
45.15883	3.164033
45.17552	2.761914
45.19221	2.95049
45.2089	3.126725
45.22558	2.948189
45.24227	2.610125
45.25896	3.305541
45.27565	2.275945
45.29234	3.103018
45.30903	3.15542
45.32571	3.051177
45.3424	2.71915
45.35909	3.053919
45.37578	3.196654
45.39247	2.827099
45.40916	2.656962
45.42584	2.964239
45.44253	3.27243
45.45922	2.694667
45.47591	3.272619
45.4926	3.023258
45.50929	2.914221
45.52597	2.75933
45.54266	3.059507
45.55935	3.13446
45.57604	2.912297
45.59273	2.811126
45.60942	3.047272
45.62611	2.854466
45.64279	2.893435
45.65948	3.016178
45.67617	3.054949
45.69286	2.658543
45.70955	2.954827
45.72624	2.868223
45.74292	3.014811
45.75961	2.985658
45.7763	3.080474
45.79299	2.811639
45.80968	3.235706
45.82637	3.290292
45.84305	2.682234
45.85974	2.900055
45.87643	2.87274
45.89312	3.04725
45.90981	3.006539
45.9265	2.796514
45.94318	3.055306
45.95987	3.222204
45.97656	2.801339
45.99325	3.158928
46.00994	3.008689
46.02663	2.400253
46.04332	2.921797
46.06	3.14922
46.07669	3.292591
46.09338	3.383462
46.11007	2.984535
46.12676	2.92473
46.14345	3.541881
46.16013	3.180436
46.17682	2.86244
46.19351	3.086374
46.2102	3.054205
46.22689	2.930743
46.24358	2.615063
46.26026	3.217587
46.27695	3.382351
46.29364	2.739552
46.31033	2.840317
46.32702	3.366252
46.34371	3.026421
46.3604	2.856106
46.37708	3.130978
46.39377	2.778666
46.41046	2.69353
46.42715	3.148596
46.44384	3.110199
46.46053	3.02335
46.47721	3.228813
46.4939	2.954769
46.51059	3.358929
46.52728	3.140733
46.54397	3.03628
46.56066	2.996356
46.57734	3.085489
46.59403	3.147955
46.61072	3.034152
46.62741	2.89714
46.6441	2.79514
46.66079	2.876643
46.67747	2.653873
46.69416	3.02341
46.71085	2.862463
46.72754	2.917105
46.74423	2.979191
46.76092	3.181325
46.77761	3.097604
46.79429	3.22113
46.81098	2.904564
46.82767	3.208383
46.84436	3.125436
46.86105	2.988875
46.87774	2.901738
46.89442	2.760958
46.91111	2.960442
46.9278	3.148698
46.94449	3.102858
46.96118	3.010752
46.97787	3.023592
46.99455	2.857544
47.01124	3.158634
47.02793	3.362818
47.04462	3.162295
47.06131	3.001072
47.078	3.004648
47.09469	3.315269
47.11137	2.80383
47.12806	3.32519
47.14475	2.661279
47.16144	3.133137
47.17813	2.339725
47.19482	3.108649
47.2115	2.944245
47.22819	3.166689
47.24488	3.05705
47.26157	3.063717
47.27826	2.504523
47.29495	2.830519
47.31163	2.838405
47.32832	3.263111
47.34501	3.166413
47.3617	2.787311
47.37839	2.567864
47.39508	3.133397
47.41176	2.988048
47.42845	3.015952
47.44514	2.964703
47.46183	3.202927
47.47852	3.192961
47.49521	3.046311
47.5119	3.003715
47.52858	2.860341
47.54527	2.606973
47.56196	2.844266
47.57865	2.779084
47.59534	2.608996
47.61203	3.164254
47.62871	2.903359
47.6454	2.868109
47.66209	3.193506
47.67878	2.883552
47.69547	2.908726
47.71216	2.737489
47.72884	3.127883
47.74553	3.192972
47.76222	3.138672
47.77891	3.259343
47.7956	2.929848
47.81229	2.811282
47.82898	2.947858
47.84566	2.617987
47.86235	2.774518
47.87904	3.0281
47.89573	2.99116
47.91242	2.9731
47.92911	3.39557
47.94579	3.011618
47.96248	2.978934
47.97917	3.12834
47.99586	3.315851
48.01255	2.613306
48.02924	3.278655
48.04592	3.299929
48.06261	2.649282
48.0793	2.729982
48.09599	3.436977
48.11268	3.377051
48.12937	3.154151
48.14605	3.283488
48.16274	3.095279
48.17943	3.214894
48.19612	2.839239
48.21281	2.701113
48.2295	3.108627
48.24619	2.918999
48.26287	3.056554
48.27956	2.888911
48.29625	2.933347
48.31294	2.908127
48.32963	2.961926
48.34632	3.253807
48.363	3.323205
48.37969	2.976065
48.39638	3.035953
48.41307	2.710662
48.42976	3.010711
48.44645	2.76538
48.46313	3.105915
48.47982	2.689917
48.49651	3.169814
48.5132	3.081606
48.52989	2.743747
48.54658	2.728645
48.56326	3.231899
48.57995	3.049779
48.59664	2.782317
48.61333	3.090769
48.63002	3.011662
48.64671	3.181465
48.6634	3.210644
48.68008	3.311375
48.69677	2.822711
48.71346	2.944345
48.73015	2.904105
48.74684	2.949842
48.76353	2.61276
48.78021	2.717527
48.7969	2.84583
48.81359	2.465821
48.83028	2.957046
48.84697	2.983436
48.86366	3.318416
48.88034	2.744093
48.89703	2.850409
48.91372	2.787331
48.93041	2.683246
48.9471	2.95035
48.96379	2.667754
48.98048	3.158268
48.99716	3.47017
49.01385	3.033522
49.03054	3.035883
49.04723	2.847156
49.06392	2.885274
49.08061	3.070647
49.09729	2.722795
49.11398	2.969836
49.13067	3.279231
49.14736	2.870522
49.16405	2.929504
49.18074	3.134037
49.19742	2.516574
49.21411	3.399094
49.2308	3.014506
49.24749	2.68109
49.26418	2.982464
49.28087	2.998453
49.29755	2.627857
49.31424	3.068284
49.33093	2.795262
49.34762	2.899461
49.36431	2.971931
49.381	3.490391
49.39769	2.77492
49.41437	3.120867
49.43106	2.957412
49.44775	2.841754
49.46444	3.080826
49.48113	2.86183
49.49782	2.977149
49.5145	3.071542
49.53119	2.922682
49.54788	2.896923
49.56457	3.297163
49.58126	3.123493
49.59795	2.862141
49.61463	2.736451
49.63132	2.750205
49.64801	3.09368
49.6647	2.860767
49.68139	2.734111
49.69808	3.149306
49.71477	2.832972
49.73145	2.971456
49.74814	3.176476
49.76483	3.256645
49.78152	2.696729
49.79821	2.603144
49.8149	2.952298
49.83158	2.83812
49.84827	3.15969
49.86496	2.921508
49.88165	2.976522
49.89834	2.878286
49.91503	2.802024
49.93171	3.044909
49.9484	2.931331
49.96509	3.045726
49.98178	3.283283
49.99847	3.161322
50.01516	3.52698
50.03184	2.562866
50.04853	3.445495
50.06522	3.090114
50.08191	3.047069
50.0986	3.167974
50.11529	3.22123
50.13198	2.973405
50.14866	2.899389
50.16535	2.949825
50.18204	2.928676
50.19873	2.755264
50.21542	2.908298
50.23211	3.040911
50.24879	2.998713
50.26548	3.370432
50.28217	3.248739
50.29886	3.015492
50.31555	3.345898
50.33224	2.850683
50.34892	2.758926
50.36561	2.9139
50.3823	2.906923
50.39899	3.011865
50.41568	2.637144
50.43237	3.089695
50.44905	2.79544
50.46574	2.849269
50.48243	3.007954
50.49912	3.108926
50.51581	2.663231
50.5325	2.765702
50.54919	2.481513
50.56587	2.677182
50.58256	2.952062
50.59925	3.161295
50.61594	2.659967
50.63263	3.235372
50.64932	2.83621
50.666	3.095984
50.68269	3.327847
50.69938	3.347616
50.71607	3.287882
50.73276	2.687344
50.74945	2.756976
50.76613	2.978213
50.78282	2.899096
50.79951	2.873626
50.8162	3.177044
50.83289	3.036851
50.84958	2.739448
50.86627	2.914687
50.88295	3.117373
50.89964	2.86531
50.91633	2.813664
50.93302	3.191801
50.94971	2.564413
50.9664	2.651855
50.98308	3.096126
50.99977	3.022504
51.01646	3.179474
51.03315	2.816348
51.04984	2.971962
51.06653	2.447799
51.08321	2.667783
51.0999	3.042491
51.11659	2.469829
51.13328	2.905316
51.14997	3.10555
51.16666	3.102369
51.18334	3.084978
51.20003	2.767368
51.21672	2.790639
51.23341	2.92818
51.2501	3.152854
51.26679	2.706254
51.28348	3.192556
51.30016	3.05964
51.31685	2.802081
51.33354	2.46295
51.35023	2.997275
51.36692	3.130034
51.38361	3.108633
51.40029	3.323088
51.41698	3.160348
51.43367	3.247418
51.45036	2.902135
51.46705	2.931922
51.48374	2.78729
51.50042	3.455257
51.51711	2.689997
51.5338	2.882038
51.55049	3.085543
51.56718	2.990343
51.58387	2.881161
51.60056	2.843598
51.61724	3.027342
51.63393	3.168712
51.65062	3.068637
51.66731	3.18021
51.684	2.858631
51.70069	3.199538
51.71737	2.838354
51.73406	2.774873
51.75075	3.025269
51.76744	3.274387
51.78413	3.423753
51.80082	2.608237
51.8175	3.087833
51.83419	2.799263
51.85088	3.23214
51.86757	2.937163
51.88426	3.109084
51.90095	2.962079
51.91763	2.563079
51.93432	3.221671
51.95101	3.080015
51.9677	3.124017
51.98439	3.345062
52.00108	2.961963
52.01777	2.808537
52.03445	3.202346
52.05114	2.799666
52.06783	2.882421
52.08452	2.89436
52.10121	2.514327
52.1179	2.951734
52.13458	2.821621
52.15127	3.298408
52.16796	3.022524
52.18465	2.804101
52.20134	2.979027
52.21803	2.620744
52.23471	2.933389
52.2514	3.013885
52.26809	2.632803
52.28478	2.536535
52.30147	2.90675
52.31816	2.70175
52.33484	3.018139
52.35153	3.155917
52.36822	2.926013
52.38491	2.914444
52.4016	3.081869
52.41829	3.117264
52.43498	2.714318
52.45166	3.115948
52.46835	3.155241
52.48504	2.811703
52.50173	3.208175
52.51842	3.09446
52.53511	2.818735
52.55179	2.863314
52.56848	2.711826
52.58517	3.222476
52.60186	2.936909
52.61855	2.988619
52.63524	2.795468
52.65192	2.788099
52.66861	2.557415
52.6853	3.2922
52.70199	2.634855
52.71868	3.176264
52.73537	3.260888
52.75206	2.716192
52.76874	2.718848
52.78543	2.783237
52.80212	2.970718
52.81881	3.285378
52.8355	2.90419
52.85219	2.949069
52.86887	3.266796
52.88556	2.665874
52.90225	3.239906
52.91894	2.825445
52.93563	2.931813
52.95232	2.742048
52.969	2.76872
52.98569	2.833263
53.00238	2.533136
53.01907	2.984796
53.03576	2.69399
53.05245	3.62996
53.06913	3.030789
53.08582	3.276417
53.10251	2.912796
53.1192	3.136661
53.13589	2.75985
53.15258	2.621644
53.16927	2.937782
53.18595	2.758546
53.20264	3.279271
53.21933	2.975676
53.23602	3.271626
53.25271	3.291845
53.2694	3.068685
53.28608	3.377939
53.30277	2.726535
53.31946	2.963286
53.33615	3.321525
53.35284	2.868711
53.36953	2.740042
53.38621	2.592548
53.4029	3.4279
53.41959	2.884785
53.43628	2.971354
53.45297	2.852799
53.46966	2.861601
53.48635	2.673567
53.50303	2.807796
53.51972	3.110234
53.53641	2.703249
53.5531	3.180866
53.56979	2.827633
53.58648	3.162607
53.60316	2.939915
53.61985	2.946981
53.63654	2.942785
53.65323	2.950971
53.66992	2.699207
53.68661	3.181009
53.70329	2.710387
53.71998	2.767956
53.73667	3.111498
53.75336	2.667972
53.77005	2.754513
53.78674	3.204843
53.80342	2.805219
53.82011	2.805323
53.8368	3.031809
53.85349	2.814391
53.87018	3.006317
53.88687	2.900171
53.90356	3.126166
53.92024	3.126799
53.93693	2.737768
53.95362	2.729419
53.97031	3.122151
53.987	2.836662
54.00369	2.83398
54.02037	3.054901
54.03706	3.114899
54.05375	3.310646
54.07044	2.851363
54.08713	3.135386
54.10382	3.331785
54.1205	2.736065
54.13719	2.653117
54.15388	2.90614
54.17057	3.139223
54.18726	3.426183
54.20395	3.030943
54.22063	2.942864
54.23732	2.706797
54.25401	3.308435
54.2707	3.046222
54.28739	2.957952
54.30408	2.742814
54.32077	2.753694
54.33745	2.973323
54.35414	2.97037
54.37083	3.027752
54.38752	2.581652
54.40421	2.982625
54.4209	3.024654
54.43758	2.897136
54.45427	2.691461
54.47096	2.881172
54.48765	2.588636
54.50434	3.190558
54.52103	2.956978
54.53771	3.133283
54.5544	2.630266
54.57109	2.992962
54.58778	2.976048
54.60447	2.99592
54.62116	3.213124
54.63785	2.685853
54.65453	2.655999
54.67122	3.047614
54.68791	2.844926
54.7046	2.694274
54.72129	2.668629
54.73798	3.218748
54.75466	2.799695
54.77135	2.97372
54.78804	2.912194
54.80473	2.698606
54.82142	2.606007
54.83811	3.061693
54.85479	2.965874
54.87148	2.926653
54.88817	2.380897
54.90486	3.140468
54.92155	3.238115
54.93824	2.82898
54.95492	3.295515
54.97161	2.786088
54.9883	2.926529
55.00499	2.853115
55.02168	2.986011
55.03837	2.816295
55.05506	3.260938
55.07174	3.190868
55.08843	2.99888
55.10512	2.775776
55.12181	2.838358
55.1385	3.040104
55.15519	3.257242
55.17187	3.216042
55.18856	2.983257
55.20525	2.894676
55.22194	3.080301
55.23863	3.104965
55.25532	3.040983
55.272	3.214675
55.28869	2.484079
55.30538	2.910916
55.32207	3.010816
55.33876	2.683234
55.35545	2.963531
55.37214	2.931551
55.38882	3.334597
55.40551	2.883746
55.4222	2.924905
55.43889	2.688808
55.45558	2.902126
55.47227	3.159954
55.48895	2.619428
55.50564	2.871848
55.52233	2.687914
55.53902	2.554939
55.55571	2.5967
55.5724	2.92316
55.58908	2.810396
55.60577	3.02603
55.62246	3.015512
55.63915	3.041973
55.65584	3.198349
55.67253	3.265687
55.68921	3.279451
55.7059	2.665021
55.72259	3.122297
55.73928	2.863674
55.75597	2.994894
55.77266	3.033508
55.78935	3.126304
55.80603	3.066711
55.82272	2.984931
55.83941	2.903039
55.8561	2.763356
55.87279	2.702023
55.88948	2.599613
55.90616	2.982156
55.92285	3.045721
55.93954	2.612143
55.95623	2.82046
55.97292	3.10656
55.98961	2.845963
56.00629	3.220529
56.02298	3.143086
56.03967	2.969425
56.05636	2.649177
56.07305	2.683476
56.08974	2.68541
56.10642	3.158023
56.12311	2.716528
56.1398	2.787724
56.15649	2.644775
56.17318	3.309756
56.18987	3.03226
56.20656	3.14717
56.22324	2.879293
56.23993	2.768867
56.25662	3.094257
56.27331	3.098259
56.29	2.951747
56.30669	2.945475
56.32337	2.840369
56.34006	2.901718
56.35675	2.883925
56.37344	2.975058
56.39013	3.32168
56.40682	3.016332
56.4235	2.727611
56.44019	2.569427
56.45688	3.104906
56.47357	2.920499
56.49026	2.762146
56.50695	2.79437
56.52364	2.705041
56.54032	2.803363
56.55701	3.054226
56.5737	2.350645
56.59039	2.821234
56.60708	3.015966
56.62377	3.118136
56.64045	2.756325
56.65714	2.711173
56.67383	2.925576
56.69052	2.877924
56.70721	2.85202
56.7239	2.941387
56.74058	2.938289
56.75727	2.993112
56.77396	3.013713
56.79065	3.379714
56.80734	2.749136
56.82403	2.697578
56.84071	2.941867
56.8574	3.014875
56.87409	2.579054
56.89078	2.623503
56.90747	3.105853
56.92416	2.690786
56.94085	2.730555
56.95753	3.251997
56.97422	2.972895
56.99091	2.945995
57.0076	3.185893
57.02429	2.763398
57.04098	2.766962
57.05766	3.102178
57.07435	2.847528
57.09104	3.0121
57.10773	3.218408
57.12442	2.725379
57.14111	2.50124
57.15779	3.38663
57.17448	2.561262
57.19117	2.590042
57.20786	3.090297
57.22455	3.207025
57.24124	2.774034
57.25793	3.02259
57.27461	2.770973
57.2913	2.844303
57.30799	3.046469
57.32468	2.802937
57.34137	2.988708
57.35806	2.916133
57.37474	3.17821
57.39143	2.883806
57.40812	3.108527
57.42481	2.660563
57.4415	2.931712
57.45819	2.817203
57.47487	2.92263
57.49156	3.165269
57.50825	2.935536
57.52494	2.755043
57.54163	2.640301
57.55832	2.745841
57.575	2.938493
57.59169	2.966907
57.60838	3.423231
57.62507	2.999023
57.64176	2.693825
57.65845	2.969242
57.67514	2.591795
57.69182	3.598247
57.70851	2.727739
57.7252	3.122479
57.74189	3.001599
57.75858	2.890249
57.77527	2.499662
57.79195	2.925252
57.80864	3.131963
57.82533	3.041943
57.84202	2.962394
57.85871	3.043571
57.8754	3.270191
57.89208	2.514204
57.90877	3.200813
57.92546	2.61698
57.94215	3.243602
57.95884	2.598642
57.97553	2.471396
57.99221	2.46878
58.0089	3.408989
58.02559	2.992588
58.04228	2.846488
58.05897	2.911139
58.07566	3.28661
58.09235	2.802838
58.10903	3.130542
58.12572	3.294433
58.14241	2.880246
58.1591	3.023382
58.17579	3.13511
58.19248	3.153751
58.20916	3.228507
58.22585	3.001942
58.24254	2.759742
58.25923	2.84359
58.27592	2.892302
58.29261	2.90157
58.30929	3.014007
58.32598	3.206628
58.34267	3.038077
58.35936	2.652309
58.37605	2.968492
58.39274	3.127229
58.40943	2.928683
58.42611	2.945846
58.4428	2.88928
58.45949	2.9571
58.47618	3.058867
58.49287	2.811475
58.50956	3.062817
58.52624	3.05148
58.54293	3.318863
58.55962	3.003943
58.57631	3.08983
58.593	2.999023
58.60969	3.197015
58.62637	3.096209
58.64306	3.163703
58.65975	3.040872
58.67644	2.827915
58.69313	2.652886
58.70982	3.212011
58.7265	2.889023
58.74319	2.601825
58.75988	3.178858
58.77657	3.151737
58.79326	3.270894
58.80995	3.046943
58.82664	2.874219
58.84332	2.568679
58.86001	2.916367
58.8767	2.877987
58.89339	2.782715
58.91008	2.785107
58.92677	2.807581
58.94345	3.317359
58.96014	3.025987
58.97683	2.915112
58.99352	3.040999
59.01021	3.201673
59.0269	2.77898
59.04358	3.101737
59.06027	2.181257
59.07696	2.812227
59.09365	2.83496
59.11034	2.900949
59.12703	2.9865
59.14372	3.189141
59.1604	3.040418
59.17709	2.869714
59.19378	2.872619
59.21047	2.710669
59.22716	2.871409
59.24385	2.762884
59.26053	3.058486
59.27722	2.628098
59.29391	2.916221
59.3106	2.776738
59.32729	3.082884
59.34398	3.178989
59.36066	2.908776
59.37735	2.829372
59.39404	2.497847
59.41073	3.183156
59.42742	2.856109
59.44411	2.452419
59.46079	2.69714
59.47748	2.967267
59.49417	2.809193
59.51086	2.974135
59.52755	2.713391
59.54424	2.954189
59.56093	2.888329
59.57761	3.177494
59.5943	2.874852
59.61099	3.056422
59.62768	2.90394
59.64437	2.690284
59.66106	2.841561
59.67774	2.965772
59.69443	2.913756
59.71112	3.246361
59.72781	2.685484
59.7445	2.99139
59.76119	2.908434
59.77787	3.26334
59.79456	2.89679
59.81125	3.314376
59.82794	2.67872
59.84463	3.119708
59.86132	3.18095
59.878	2.978142
59.89469	2.900028
59.91138	3.247134
59.92807	3.271783
59.94476	3.033624
59.96145	2.853956
59.97814	2.93482
59.99482	2.985672
60.01151	2.774619
60.0282	3.158271
60.04489	2.680847
60.06158	2.891708
60.07827	2.964206
60.09495	2.907229
60.11164	3.051319
60.12833	2.48756
60.14502	3.298973
60.16171	3.025167
60.1784	3.040276
60.19508	2.484915
60.21177	3.085982
60.22846	2.766624
60.24515	3.121969
60.26184	2.843324
60.27853	3.042928
60.29522	3.100466
60.3119	2.915483
60.32859	3.123522
60.34528	3.164872
60.36197	2.953037
60.37866	3.166314
60.39535	2.953202
60.41203	3.019861
60.42872	3.000563
60.44541	3.181677
60.4621	2.93989
60.47879	3.25203
60.49548	2.848376
60.51216	2.516203
60.52885	2.859087
60.54554	3.286001
60.56223	2.65427
60.57892	2.700443
60.59561	3.077158
60.61229	2.933676
60.62898	3.377335
60.64567	2.845029
60.66236	2.795812
60.67905	2.727085
60.69574	2.757976
60.71243	3.091044
60.72911	3.221018
60.7458	2.867781
60.76249	2.998427
60.77918	2.631117
60.79587	2.910486
60.81256	2.746344
60.82924	2.859607
60.84593	3.04467
60.86262	2.767587
60.87931	3.192895
60.896	2.948208
60.91269	2.989701
60.92937	2.974184
60.94606	2.985958
60.96275	3.226448
60.97944	2.51238
60.99613	2.933682
61.01282	2.820797
61.02951	2.980314
61.04619	3.142762
61.06288	2.281596
61.07957	2.843071
61.09626	2.92554
61.11295	2.452883
61.12964	3.246285
61.14632	3.158256
61.16301	2.716069
61.1797	2.941363
61.19639	2.608395
61.21308	2.913898
61.22977	2.649568
61.24645	2.626125
61.26314	2.664003
61.27983	2.704715
61.29652	2.494271
61.31321	2.967079
61.3299	2.584689
61.34658	2.927102
61.36327	2.899731
61.37996	3.185005
61.39665	3.16454
61.41334	2.880047
61.43003	2.825748
61.44672	2.774409
61.4634	3.254392
61.48009	3.091246
61.49678	2.642591
61.51347	2.826207
61.53016	2.909926
61.54685	2.781523
61.56353	2.882617
61.58022	3.250049
61.59691	3.158768
61.6136	3.063966
61.63029	2.883529
61.64698	2.630645
61.66366	3.126526
61.68035	2.919372
61.69704	2.805152
61.71373	2.706264
61.73042	3.067043
61.74711	3.189886
61.7638	3.016327
61.78048	3.226516
61.79717	2.732487
61.81386	3.042137
61.83055	2.809769
61.84724	3.110141
61.86393	3.238049
61.88061	2.484983
61.8973	2.685263
61.91399	2.84931
61.93068	2.852627
61.94737	3.021804
61.96406	3.003062
61.98074	2.960476
61.99743	2.819305
62.01412	2.754027
62.03081	2.960912
62.0475	2.761574
62.06419	3.242268
62.08087	3.058649
62.09756	2.985184
62.11425	2.603674
62.13094	2.869735
62.14763	2.86081
62.16432	2.63068
62.18101	3.116788
62.19769	2.844265
62.21438	2.992441
62.23107	2.417739
62.24776	3.094858
62.26445	3.273745
62.28114	3.002338
62.29782	3.270227
62.31451	2.857424
62.3312	3.347668
62.34789	3.002179
62.36458	2.64902
62.38127	2.70958
62.39795	2.853927
62.41464	3.144152
62.43133	3.321341
62.44802	2.8846
62.46471	2.987391
62.4814	2.983063
62.49808	3.279968
62.51477	2.615811
62.53146	3.3138
62.54815	2.75221
62.56484	3.079103
62.58153	3.084763
62.59822	2.681002
62.6149	2.639577
62.63159	3.096641
62.64828	2.614191
62.66497	2.766929
62.68166	2.877867
62.69835	2.456699
62.71503	2.883504
62.73172	2.909947
62.74841	2.824126
62.7651	3.086773
62.78179	2.754842
62.79848	3.109231
62.81516	2.939367
62.83185	3.169758
62.84854	2.9417
62.86523	3.090593
62.88192	3.086611
62.89861	3.411395
62.9153	2.778555
62.93198	2.88731
62.94867	3.011734
62.96536	2.589985
62.98205	3.154056
62.99874	2.831737
63.01543	3.069745
63.03211	2.64889
63.0488	2.60356
63.06549	2.977843
63.08218	3.246307
63.09887	2.799123
63.11556	3.11588
63.13224	3.320946
63.14893	2.810507
63.16562	2.520147
63.18231	3.173156
63.199	3.220762
63.21569	3.25565
63.23237	2.591235
63.24906	3.007528
63.26575	2.838464
63.28244	3.427813
63.29913	2.623323
63.31582	3.077511
63.33251	2.880773
63.34919	3.09678
63.36588	2.950276
63.38257	2.898516
63.39926	3.10781
63.41595	3.134184
63.43264	2.906321
63.44932	2.933688
63.46601	3.008304
63.4827	2.780595
63.49939	2.958692
63.51608	2.591315
63.53277	2.683452
63.54945	3.026072
63.56614	3.331846
63.58283	3.150544
63.59952	2.763521
63.61621	2.541536
63.6329	2.799349
63.64959	3.120753
63.66627	3.082998
63.68296	3.109764
63.69965	2.772485
63.71634	2.899971
63.73303	2.762158
63.74972	2.780835
63.7664	2.99683
63.78309	2.889478
63.79978	3.099356
63.81647	2.695592
63.83316	3.0092
63.84985	2.998767
63.86653	2.998913
63.88322	2.750089
63.89991	2.725631
63.9166	2.880781
63.93329	2.876023
63.94998	3.165543
63.96666	3.439776
63.98335	2.993088
64.00004	3.027142
64.01673	2.650712
64.03342	2.999188
64.05011	3.117985
64.0668	3.018973
64.08348	3.03922
64.10017	2.387132
64.11686	2.633919
64.13355	2.408258
64.15024	2.937472
64.16693	3.283949
64.18361	2.754599
64.2003	3.044973
64.21699	2.457133
64.23368	2.759869
64.25037	3.055669
64.26706	3.151692
64.28374	2.993965
64.30043	3.33596
64.31712	2.809493
64.33381	2.492056
64.3505	2.905464
64.36719	2.790827
64.38387	2.839352
64.40056	2.843245
64.41725	2.830606
64.43394	3.034754
64.45063	2.907607
64.46732	3.088119
64.48401	2.603236
64.50069	2.429214
64.51738	3.186834
64.53407	3.023153
64.55076	2.800439
64.56745	2.660964
64.58414	2.98817
64.60082	2.958025
64.61751	2.695268
64.6342	3.019305
64.65089	3.023531
64.66758	2.995785
64.68427	3.174404
64.70095	2.737767
64.71764	2.741335
64.73433	2.886991
64.75102	2.622718
64.76771	3.172304
64.7844	2.761692
64.80109	2.903501
64.81777	3.017686
64.83446	2.631073
64.85115	3.224378
64.86784	2.864623
64.88453	3.510041
64.90122	2.961069
64.9179	2.683981
64.93459	2.594899
64.95128	3.087653
64.96797	2.65112
64.98466	2.712793
65.00135	2.927969
65.01803	2.966622
65.03472	3.163179
65.05141	3.018691
65.0681	3.184556
65.08479	2.985471
65.10148	2.854731
65.11816	3.280893
65.13485	3.105735
65.15154	2.687063
65.16823	3.049833
65.18492	2.91028
65.20161	3.18846
65.2183	3.075288
65.23498	3.03217
65.25167	3.167679
65.26836	2.75758
65.28505	3.084502
65.30174	2.658144
65.31843	2.972269
65.33511	2.745203
65.3518	2.598134
65.36849	2.646553
65.38518	2.640475
65.40187	3.252952
65.41856	3.053147
65.43524	2.896353
65.45193	3.006874
65.46862	3.062454
65.48531	2.783884
65.502	3.205645
65.51869	2.177565
65.53538	2.848039
65.55206	3.272465
65.56875	2.695633
65.58544	2.819498
65.60213	2.578885
65.61882	2.692267
65.63551	2.793475
65.65219	2.832135
65.66888	2.941194
65.68557	2.909391
65.70226	3.000057
65.71895	3.172916
65.73564	3.188427
65.75232	2.813367
65.76901	2.68922
65.7857	3.556133
65.80239	2.570783
65.81908	2.469476
65.83577	2.884291
65.85245	3.153953
65.86914	2.976637
65.88583	3.243464
65.90252	2.793407
65.91921	3.06916
65.9359	3.313594
65.95259	2.789563
65.96927	3.049985
65.98596	2.906728
66.00265	2.711599
66.01934	3.066808
66.03603	2.734117
66.05272	2.511775
66.0694	3.376075
66.08609	2.886556
66.10278	3.083203
66.11947	3.092697
66.13616	2.800322
66.15285	2.966836
66.16953	2.941426
66.18622	2.632728
66.20291	2.95435
66.2196	3.137718
66.23629	2.851817
66.25298	3.143928
66.26966	3.143314
66.28635	3.209759
66.30304	2.734551
66.31973	2.740325
66.33642	2.707218
66.35311	2.83939
66.3698	2.731157
66.38648	2.764028
66.40317	3.188862
66.41986	2.753274
66.43655	3.047324
66.45324	2.542355
66.46993	2.826399
66.48661	2.863366
66.5033	2.864435
66.51999	2.750471
66.53668	3.296992
66.55337	2.753285
66.57006	2.641382
66.58674	2.895576
66.60343	2.842656
66.62012	2.665121
66.63681	3.049894
66.6535	2.806675
66.67019	2.941178
66.68688	3.244956
66.70356	3.050465
66.72025	3.149616
66.73694	3.0573
66.75363	2.965233
66.77032	2.770745
66.78701	3.082937
66.80369	2.737053
66.82038	3.037391
66.83707	2.838518
66.85376	3.25756
66.87045	2.870251
66.88714	2.775366
66.90382	3.205991
66.92051	2.896359
66.9372	2.726084
66.95389	3.149455
66.97058	2.663739
66.98727	3.115846
67.00395	2.828543
67.02064	3.043084
67.03733	2.557075
67.05402	3.108054
67.07071	2.816506
67.0874	2.516432
67.10409	2.996716
67.12077	2.848717
67.13746	3.112332
67.15415	2.516943
67.17084	3.093665
67.18753	2.648001
67.20422	3.501436
67.2209	2.494853
67.23759	2.927715
67.25428	2.60943
67.27097	3.162307
67.28766	2.856886
67.30435	3.294061
67.32103	2.896731
67.33772	2.799224
67.35441	3.113895
67.3711	2.569818
67.38779	2.998196
67.40448	3.009749
67.42117	2.590557
67.43785	2.73837
67.45454	2.602493
67.47123	3.043479
67.48792	2.966878
67.50461	3.354011
67.5213	2.749761
67.53798	3.146357
67.55467	3.137184
67.57136	2.955558
67.58805	2.821209
67.60474	3.047911
67.62143	2.524118
67.63811	3.463011
67.6548	2.978759
67.67149	3.15165
67.68818	2.720538
67.70487	2.546788
67.72156	2.726865
67.73824	2.906174
67.75493	2.860483
67.77162	2.974792
67.78831	3.062579
67.805	2.759489
67.82169	2.870293
67.83838	3.244008
67.85506	2.91634
67.87175	3.089326
67.88844	2.78732
67.90513	3.202842
67.92182	3.041786
67.93851	2.757767
67.95519	2.938909
67.97188	2.68652
67.98857	3.285964
68.00526	2.575127
68.02195	3.174382
68.03864	2.948041
68.05532	3.444199
68.07201	3.31879
68.0887	2.903657
68.10539	2.911237
68.12208	2.98778
68.13877	2.758104
68.15545	3.061679
68.17214	2.906386
68.18883	2.73187
68.20552	3.003078
68.22221	2.638619
68.2389	3.04839
68.25559	2.976458
68.27227	2.982739
68.28896	2.959037
68.30565	2.849589
68.32234	2.641191
68.33903	2.839679
68.35572	2.827921
68.3724	2.527033
68.38909	3.004349
68.40578	2.917313
68.42247	3.259707
68.43916	3.063601
68.45585	3.061137
68.47253	3.15444
68.48922	2.776367
68.50591	3.334269
68.5226	2.349971
68.53929	2.975007
68.55598	2.654161
68.57267	2.983561
68.58935	3.038476
68.60604	2.827822
68.62273	3.099204
68.63942	3.305082
68.65611	2.809905
68.6728	2.941734
68.68948	2.826875
68.70617	2.780731
68.72286	3.21507
68.73955	2.879131
68.75624	3.20948
68.77293	2.717357
68.78961	3.106366
68.8063	2.430909
68.82299	2.696103
68.83968	2.812535
68.85637	2.824623
68.87306	3.205426
68.88974	3.088742
68.90643	2.771719
68.92312	2.876892
68.93981	2.893978
68.9565	2.896156
68.97319	2.602859
68.98988	3.388034
69.00656	3.125359
69.02325	3.061503
69.03994	3.028705
69.05663	3.020548
69.07332	3.05613
69.09001	2.730268
69.10669	2.709093
69.12338	3.027571
69.14007	2.921834
69.15676	2.908471
69.17345	3.114477
69.19014	2.829403
69.20682	2.935418
69.22351	2.796704
69.2402	3.251095
69.25689	2.991654
69.27358	2.962965
69.29027	2.783537
69.30696	2.892736
69.32364	2.732386
69.34033	2.987939
69.35702	3.084966
69.37371	3.179921
69.3904	2.963621
69.40709	2.944034
69.42377	3.022141
69.44046	2.690668
69.45715	3.05214
69.47384	2.752883
69.49053	2.690107
69.50722	2.706584
69.5239	2.765683
69.54059	2.549672
69.55728	2.939922
69.57397	3.076091
69.59066	2.825749
69.60735	3.05015
69.62403	3.064634
69.64072	2.582295
69.65741	2.60298
69.6741	2.488453
69.69079	3.11163
69.70748	2.776287
69.72417	3.190492
69.74085	2.785848
69.75754	3.040506
69.77423	2.655749
69.79092	2.929331
69.80761	2.349747
69.8243	3.317288
69.84098	3.028422
69.85767	3.18064
69.87436	2.694576
69.89105	2.686337
69.90774	2.96886
69.92443	2.981474
69.94111	2.666037
69.9578	3.057024
69.97449	2.652372
69.99118	2.905489
70.00787	3.060038
70.02456	2.911098
70.04124	2.491741
70.05793	2.687182
70.07462	2.691829
70.09131	2.845115
70.108	2.896368
70.12469	3.112181
70.14138	2.826459
70.15806	3.098525
70.17475	2.815531
70.19144	3.043783
70.20813	3.113366
70.22482	2.879171
70.24151	2.825509
70.25819	3.369506
70.27488	2.836687
70.29157	2.934975
70.30826	3.024178
70.32495	2.817995
70.34164	3.129811
70.35832	3.188055
70.37501	3.162421
70.3917	2.961339
70.40839	3.206563
70.42508	3.313998
70.44177	3.046413
70.45846	3.128436
70.47514	2.511344
70.49183	2.902622
70.50852	3.084843
70.52521	2.723342
70.5419	2.993632
70.55859	2.979746
70.57527	2.91979
70.59196	2.949854
70.60865	3.50139
70.62534	3.320673
70.64203	2.827513
70.65872	3.141459
70.6754	2.505938
70.69209	2.516627
70.70878	2.948837
70.72547	2.780487
70.74216	3.070809
70.75885	2.57356
70.77553	2.814192
70.79222	3.015556
70.80891	2.753196
70.8256	2.739607
70.84229	2.675873
70.85898	2.912186
70.87567	3.006507
70.89235	3.302843
70.90904	2.614165
70.92573	3.167388
70.94242	3.277639
70.95911	2.9489
70.9758	2.975689
70.99248	2.770347
71.00917	3.127537
71.02586	2.864721
71.04255	2.888927
71.05924	3.373236
71.07593	3.328889
71.09261	2.626231
71.1093	3.245992
71.12599	3.182544
71.14268	2.673453
71.15937	2.613732
71.17606	3.249988
71.19275	3.077497
71.20943	2.871432
71.22612	2.961873
71.24281	3.078014
71.2595	2.81667
71.27619	2.880951
71.29288	3.056885
71.30956	3.198431
71.32625	3.269131
71.34294	3.091922
71.35963	3.204828
71.37632	2.721133
71.39301	2.932732
71.40969	2.661689
71.42638	3.102903
71.44307	2.765093
71.45976	2.995127
71.47645	3.029319
71.49314	2.723326
71.50982	2.578329
71.52651	2.748642
71.5432	3.328373
71.55989	2.951057
71.57658	2.869759
71.59327	2.787819
71.60996	2.786141
71.62664	2.743295
71.64333	2.765692
71.66002	2.993296
71.67671	3.006845
71.6934	3.051245
71.71009	2.910723
71.72677	2.857611
71.74346	3.025187
71.76015	2.979443
71.77684	2.626018
71.79353	3.200101
71.81022	3.169967
71.8269	2.908201
71.84359	2.787218
71.86028	2.884863
71.87697	2.979368
71.89366	2.976642
71.91035	2.907261
71.92703	2.810027
71.94372	2.9918
71.96041	2.937413
71.9771	3.064514
71.99379	3.208636
72.01048	2.831801
72.02717	2.966307
72.04385	3.149969
72.06054	2.88343
72.07723	3.009493
72.09392	2.992752
72.11061	2.932632
72.1273	3.429183
72.14398	2.72551
72.16067	2.994651
72.17736	3.046875
72.19405	3.084735
72.21074	2.685417
72.22743	2.754947
72.24411	3.203649
72.2608	2.79882
72.27749	2.880582
72.29418	3.03362
72.31087	3.155323
72.32756	3.203816
72.34425	2.836039
72.36093	2.728236
72.37762	3.147625
72.39431	2.848988
72.411	3.048701
72.42769	3.098852
72.44438	2.697981
72.46106	2.812079
72.47775	3.317592
72.49444	2.319013
72.51113	2.935906
72.52782	2.677602
72.54451	3.02784
72.56119	2.868582
72.57788	2.857533
72.59457	2.767595
72.61126	2.980044
72.62795	2.997703
72.64464	3.331607
72.66132	2.985373
72.67801	2.511662
72.6947	3.178639
72.71139	2.78476
72.72808	2.982073
72.74477	2.917921
72.76146	2.894688
72.77814	3.017052
72.79483	2.647225
72.81152	2.752537
72.82821	3.029625
72.8449	3.105572
72.86159	3.058077
72.87827	2.872358
72.89496	2.810376
72.91165	3.02982
72.92834	2.909894
72.94503	3.368823
72.96172	2.702971
72.9784	3.039083
72.99509	3.003647
73.01178	2.892227
73.02847	3.517589
73.04516	2.822853
73.06185	3.031807
73.07854	2.760656
73.09522	3.056257
73.11191	2.83009
73.1286	2.862507
73.14529	3.272772
73.16198	3.091426
73.17867	3.111503
73.19535	3.088722
73.21204	3.135665
73.22873	2.981121
73.24542	2.641965
73.26211	3.036132
73.2788	2.707031
73.29548	2.851821
73.31217	2.64135
73.32886	2.972287
73.34555	2.829144
73.36224	2.955397
73.37893	2.81396
73.39561	2.512763
73.4123	2.820402
73.42899	2.541612
73.44568	2.827182
73.46237	2.826707
73.47906	2.875855
73.49575	3.101912
73.51243	2.311757
73.52912	3.126955
73.54581	2.643311
73.5625	3.287885
73.57919	2.813689
73.59588	3.376283
73.61256	3.092262
73.62925	2.953544
73.64594	3.606075
73.66263	2.966481
73.67932	3.207288
73.69601	2.689085
73.71269	2.90052
73.72938	3.017655
73.74607	3.595167
73.76276	3.334358
73.77945	2.623897
73.79614	3.123632
73.81283	3.134914
73.82951	3.120376
73.8462	2.856046
73.86289	3.36197
73.87958	2.751787
73.89627	3.029704
73.91296	2.832222
73.92964	3.329638
73.94633	2.837358
73.96302	2.635789
73.97971	2.979592
73.9964	2.963364
74.01309	3.233735
74.02977	2.830494
74.04646	3.112265
74.06315	3.023557
74.07984	3.031823
74.09653	2.718211
74.11322	3.068306
74.1299	2.748179
74.14659	2.981455
74.16328	2.957502
74.17997	2.677604
74.19666	2.576011
74.21335	3.114956
74.23004	3.057718
74.24672	2.71112
74.26341	3.271745
74.2801	3.096956
74.29679	2.870094
74.31348	3.032756
74.33017	3.186731
74.34685	2.709477
74.36354	2.730459
74.38023	2.699596
74.39692	2.857727
74.41361	2.91199
74.4303	2.809289
74.44698	2.801219
74.46367	3.157977
74.48036	2.587728
74.49705	3.040478
74.51374	3.072729
74.53043	2.797254
74.54711	2.890328
74.5638	2.960125
74.58049	3.027672
74.59718	2.398721
74.61387	3.14728
74.63056	2.989428
74.64725	3.124212
74.66393	2.712854
74.68062	2.713036
74.69731	3.010273
74.714	2.826809
74.73069	2.940385
74.74738	2.640489
74.76406	2.889388
74.78075	3.197815
74.79744	3.047527
74.81413	2.832683
74.83082	3.261736
74.84751	3.033075
74.86419	2.869207
74.88088	2.856494
74.89757	2.846711
74.91426	2.986298
74.93095	3.175442
74.94764	3.357766
74.96433	3.018652
74.98101	2.903294
74.9977	2.855045
75.01439	2.990317
75.03108	3.016462
75.04777	2.685368
75.06446	2.640841
75.08114	3.116984
75.09783	3.164065
75.11452	2.911199
75.13121	3.547635
75.1479	2.914398
75.16459	3.107181
75.18127	3.113297
75.19796	3.256893
75.21465	3.194691
75.23134	3.055929
75.24803	3.132522
75.26472	3.036963
75.2814	2.416601
75.29809	3.10672
75.31478	2.948509
75.33147	2.937822
75.34816	2.732003
75.36485	2.877161
75.38154	2.729845
75.39822	2.767114
75.41491	2.923421
75.4316	2.560224
75.44829	2.998668
75.46498	3.151884
75.48167	2.759023
75.49835	2.841758
75.51504	3.184713
75.53173	3.269069
75.54842	2.547997
75.56511	2.928405
75.5818	2.992609
75.59848	2.976425
75.61517	2.838291
75.63186	3.338779
75.64855	3.22461
75.66524	2.652554
75.68193	2.876543
75.69862	3.15948
75.7153	3.033327
75.73199	3.073129
75.74868	3.050423
75.76537	3.003957
75.78206	2.885239
75.79875	3.039826
75.81543	2.978867
75.83212	2.816175
75.84881	3.169224
75.8655	2.947186
75.88219	2.976393
75.89888	3.122195
75.91556	2.814799
75.93225	2.953692
75.94894	2.651531
75.96563	3.349855
75.98232	2.655983
75.99901	2.987321
76.01569	3.080556
76.03238	2.929709
76.04907	3.292065
76.06576	2.718727
76.08245	2.677996
76.09914	2.703111
76.11583	2.74986
76.13251	2.876892
76.1492	3.080755
76.16589	2.80208
76.18258	3.067444
76.19927	2.980335
76.21596	2.814329
76.23264	2.808669
76.24933	2.811044
76.26602	2.74906
76.28271	2.661537
76.2994	2.975921
76.31609	2.821045
76.33277	2.744631
76.34946	2.741613
76.36615	2.957405
76.38284	2.572943
76.39953	2.878326
76.41622	2.652081
76.4329	2.756468
76.44959	3.230496
76.46628	2.665412
76.48297	2.809117
76.49966	3.183964
76.51635	2.973784
76.53304	3.090816
76.54972	2.904899
76.56641	2.84685
76.5831	3.235719
76.59979	2.803768
76.61648	3.301135
76.63317	2.699113
76.64985	2.773523
76.66654	2.945825
76.68323	3.310613
76.69992	2.637227
76.71661	2.912762
76.7333	2.77235
76.74998	2.977343
76.76667	2.714084
76.78336	3.062632
76.80005	2.888292
76.81674	3.053214
76.83343	3.069265
76.85012	2.929784
76.8668	2.963086
76.88349	3.061153
76.90018	2.820193
76.91687	3.010292
76.93356	2.997215
76.95025	2.904243
76.96693	3.166001
76.98362	2.759293
77.00031	2.763837
77.017	2.94835
77.03369	3.093135
77.05038	2.677765
77.06706	2.507848
77.08375	2.636681
77.10044	2.922259
77.11713	2.662985
77.13382	2.665483
77.15051	2.955305
77.16719	2.438961
77.18388	2.562305
77.20057	2.781307
77.21726	2.762917
77.23395	2.896442
77.25064	2.892762
77.26733	2.804844
77.28401	2.828036
77.3007	2.777197
77.31739	3.22984
77.33408	2.731143
77.35077	2.635767
77.36746	3.411495
77.38414	3.189164
77.40083	3.082687
77.41752	2.72384
77.43421	2.707523
77.4509	2.866087
77.46759	2.938672
77.48427	2.690296
77.50096	3.439437
77.51765	2.949975
77.53434	2.951751
77.55103	2.644649
77.56772	3.138928
77.58441	2.911811
77.60109	2.856604
77.61778	3.095722
77.63447	3.06038
77.65116	2.895453
77.66785	2.966093
77.68454	2.759133
77.70122	3.266234
77.71791	2.916751
77.7346	3.093773
77.75129	2.942125
77.76798	2.884166
77.78467	2.722651
77.80135	3.106816
77.81804	3.142241
77.83473	2.681874
77.85142	2.676748
77.86811	2.798266
77.8848	2.825917
77.90148	3.16643
77.91817	3.556086
77.93486	2.816881
77.95155	2.698654
77.96824	3.135273
77.98493	2.833866
78.00162	2.943631
78.0183	3.053136
78.03499	3.311764
78.05168	2.836166
78.06837	3.085371
78.08506	2.935156
78.10175	3.130146
78.11843	3.381446
78.13512	2.859028
78.15181	3.564253
78.1685	3.207577
78.18519	3.231051
78.20188	3.065213
78.21856	2.838294
78.23525	3.43739
78.25194	2.5793
78.26863	3.469947
78.28532	2.845846
78.30201	2.909673
78.31869	2.770002
78.33538	3.037615
78.35207	2.727199
78.36876	2.899998
78.38545	2.604519
78.40214	3.235414
78.41883	3.044383
78.43551	2.767905
78.4522	2.671436
78.46889	2.249857
78.48558	2.516979
78.50227	3.568987
78.51896	2.70091
78.53564	2.577149
78.55233	2.920621
78.56902	2.93709
78.58571	3.0364
78.6024	2.604406
78.61909	2.718993
78.63577	3.319746
78.65246	2.982208
78.66915	2.917642
78.68584	2.901552
78.70253	2.913091
78.71922	2.893709
78.73591	3.143506
78.75259	3.169757
78.76928	2.870662
78.78597	2.938828
78.80266	2.775562
78.81935	2.451535
78.83604	2.402301
78.85272	2.926313
78.86941	2.831467
78.8861	2.948138
78.90279	2.366733
78.91948	2.719621
78.93617	2.723396
78.95285	2.910404
78.96954	2.760476
78.98623	2.856345
79.00292	2.747891
79.01961	2.763667
79.0363	2.536391
79.05298	3.203554
79.06967	3.131452
79.08636	3.18508
79.10305	2.716273
79.11974	3.007672
79.13643	2.951796
79.15312	2.914982
79.1698	2.902254
79.18649	2.579445
79.20318	2.695397
79.21987	3.067823
79.23656	2.886198
79.25325	3.02515
79.26993	2.822863
79.28662	3.110263
79.30331	3.069189
79.32	2.911726
79.33669	2.676051
79.35338	2.906585
79.37006	3.33272
79.38675	2.562763
79.40344	2.89683
79.42013	2.701413
79.43682	2.805564
79.45351	3.031013
79.4702	2.761259
79.48688	2.497355
79.50357	3.356975
79.52026	3.148341
79.53695	2.709048
79.55364	3.026884
79.57033	2.854112
79.58701	2.746178
79.6037	2.53406
79.62039	3.164063
79.63708	3.016764
79.65377	2.847611
79.67046	2.697019
79.68714	2.68217
79.70383	3.044271
79.72052	2.830223
79.73721	2.66404
79.7539	2.961823
79.77059	2.581581
79.78727	3.219754
79.80396	2.931571
79.82065	3.482452
79.83734	2.603804
79.85403	2.564155
79.87072	3.14995
79.88741	3.025521
79.90409	2.900758
79.92078	2.8986
79.93747	2.772662
79.95416	2.854229
79.97085	2.473918
79.98754	2.848472
80.00422	3.109582
80.02091	2.735916
80.0376	2.894734
80.05429	3.247266
80.07098	2.690149
80.08767	2.877809
80.10435	3.305087
80.12104	2.725987
80.13773	2.536886
80.15442	3.125904
80.17111	2.663138
80.1878	2.528126
80.20448	2.953616
80.22117	2.633007
80.23786	3.017066
80.25455	2.918401
80.27124	2.762591
80.28793	3.097238
80.30462	3.038278
80.3213	3.171031
80.33799	3.270954
80.35468	2.902772
80.37137	2.98413
80.38806	2.948972
80.40475	2.904577
80.42143	3.052145
80.43812	3.013894
80.45481	2.939385
80.4715	3.383221
80.48819	3.028196
80.50488	2.894998
80.52156	3.091071
80.53825	2.855102
80.55494	3.010065
80.57163	3.039282
80.58832	3.019988
80.60501	2.584906
80.6217	2.748358
80.63838	2.706827
80.65507	2.791618
80.67176	2.887342
80.68845	2.775249
80.70514	2.857748
80.72183	3.045112
80.73851	2.934898
80.7552	2.910823
80.77189	2.925417
80.78858	3.475615
80.80527	3.067687
80.82196	3.002714
80.83864	3.070009
80.85533	2.708751
80.87202	3.025284
80.88871	2.773598
80.9054	2.896982
80.92209	2.98097
80.93877	3.294916
80.95546	2.398206
80.97215	3.331481
80.98884	2.308869
81.00553	2.9671
81.02222	3.212404
81.03891	2.821274
81.05559	3.147931
81.07228	2.860556
81.08897	2.814657
81.10566	3.050587
81.12235	3.236583
81.13904	2.345484
81.15572	2.660119
81.17241	3.267615
81.1891	3.292135
81.20579	2.942489
81.22248	2.959703
81.23917	2.966035
81.25585	3.214905
81.27254	2.918479
81.28923	2.833031
81.30592	2.936493
81.32261	2.806384
81.3393	3.09565
81.35599	3.092709
81.37267	3.140383
81.38936	2.909575
81.40605	2.813622
81.42274	2.796395
81.43943	3.096268
81.45612	2.822691
81.4728	2.621322
81.48949	2.796031
81.50618	2.914292
81.52287	2.976621
81.53956	2.72014
81.55625	2.567385
81.57293	3.229221
81.58962	2.757064
81.60631	2.835389
81.623	3.04673
81.63969	2.765522
81.65638	3.21125
81.67306	2.996395
81.68975	3.060412
81.70644	3.162543
81.72313	3.139461
81.73982	3.14623
81.75651	3.010688
81.7732	2.676499
81.78988	3.034263
81.80657	3.12357
81.82326	3.093793
81.83995	2.823448
81.85664	3.243216
81.87333	2.981193
81.89001	2.942019
81.9067	2.42326
81.92339	2.718877
81.94008	2.737157
81.95677	3.125042
81.97346	2.90581
81.99014	2.884628
82.00683	3.005399
82.02352	2.527573
82.04021	2.945517
82.0569	3.294403
82.07359	3.084286
82.09027	2.897277
82.10696	2.743125
82.12365	3.215838
82.14034	3.015122
82.15703	2.946081
82.17372	2.832803
82.19041	2.741482
82.20709	3.121045
82.22378	2.867015
82.24047	3.261243
82.25716	3.004513
82.27385	2.858251
82.29054	2.706971
82.30722	3.496471
82.32391	3.10512
82.3406	3.244625
82.35729	3.135368
82.37398	2.353144
82.39067	2.897823
82.40735	2.55611
82.42404	2.791917
82.44073	2.561651
82.45742	2.966254
82.47411	2.750223
82.4908	3.31905
82.50749	2.626385
82.52417	2.656247
82.54086	2.867174
82.55755	2.657155
82.57424	2.925809
82.59093	3.098276
82.60762	2.848522
82.6243	2.999527
82.64099	2.821998
82.65768	2.996458
82.67437	2.485862
82.69106	2.8504
82.70775	3.179224
82.72443	2.875756
82.74112	3.15589
82.75781	2.937137
82.7745	2.96147
82.79119	2.82883
82.80788	2.647795
82.82456	3.100561
82.84125	2.78009
82.85794	2.726058
82.87463	3.069399
82.89132	2.798253
82.90801	3.250177
82.9247	3.094737
82.94138	2.645018
82.95807	3.256455
82.97476	3.129602
82.99145	2.873652
83.00814	2.728723
83.02483	2.826088
83.04151	2.985378
83.0582	2.792798
83.07489	2.700997
83.09158	2.531854
83.10827	2.53361
83.12496	2.557702
83.14164	2.923162
83.15833	2.882523
83.17502	2.462217
83.19171	2.509861
83.2084	2.559797
83.22509	3.072614
83.24178	2.979972
83.25846	3.118701
83.27515	2.726302
83.29184	3.286914
83.30853	2.96938
83.32522	3.010104
83.34191	3.003738
83.35859	2.959447
83.37528	2.501487
83.39197	2.756263
83.40866	2.958162
83.42535	3.446997
83.44204	2.769709
